# Supplementary material for: Competing dynamic gene regulatory networks involved in fibroblast reprogramming to hematopoietic progenitor cells
Source: Stem Cell Reports. 2025 Apr 3;20(5):102473. doi: 10.1016/j.stemcr.2025.102473 (PMC12143154; doi:10.1016/j.stemcr.2025.102473)
Supplement: Table S1. Differentially expressed genes in day 2 reprogramming cells vs. controls (FDR < 0.05), related to Figure 3 [file mmc2.xlsx]

## Sheet: Sheet1
Table S1: Differentially expressed genes in day 2 reprogramming cells vs controls (FDR <0.05). Related to Figure 3.
Up-regulated genes							Down-regulated genes
Gene name	Fold change (Log2)	FDR					Gene name	Fold change (Log2)	FDR
Mest	3.22098	1.14291e-75					Agtr2	-3.86228	1.85763e-35
Hist1h2bf	4.74743	1.14493e-60					Slc5a7	-4.54398	6.03416e-25
Hist1h2bm	4.88305	3.28271e-60					Ptx3	-2.32687	1.59674e-24
Tal1	4.55567	3.84328e-56					Il1rn	-3.75774	2.70396e-19
Hist1h2bb	4.6263	3.84328e-56					Lrrc17	-3.67717	1.49596e-18
Lmo2	4.56629	2.80543e-53					Sncg	-2.03879	1.73377e-18
Npr1	4.49837	2.14993e-31					Rspo2	-4.06972	1.59308e-16
Rasgrf2	2.98548	1.13823e-29					Aoc3	-3.01456	3.47293e-16
Tubb3	2.17109	2.37482e-29					Pi15	-3.41882	1.96521e-15
Hhex	2.67204	6.50455e-29					Slc16a2	-2.17638	9.1338e-15
Vsnl1	3.00575	7.75016e-27					Rgs5	-3.79349	1.91142e-13
Gfod1	2.01074	1.40922e-22					Aspn	-4.08578	4.60821e-13
Art4	5.04809	5.4457e-22					Vip	-4.29209	7.35982e-13
Sox7	2.67537	9.37602e-22					Rgs4	-3.36682	5.07538e-12
Zbtb8b	2.88262	8.11279e-19					Igsf10	-2.63507	5.65238e-12
Alas2	3.12939	2.16457e-16					Cxcl5	-2.16765	2.11327e-11
Septin	3.37329	2.71666e-15					Mmp3	-5.47659	6.28629e-11
Igf1	2.13886	1.91142e-13					Gprin3	-2.87379	1.04719e-10
Rpp25	2.13508	4.55631e-12					Igfbp3	-3.04204	1.41546e-10
Elovl7	2.17403	5.43208e-11					Gpr88	-3.31215	1.74783e-10
Csf2rb	2.59398	8.97085e-11					Scara5	-2.48754	3.42531e-10
Pcsk1n	2.96653	2.47743e-10					Cdh18	-2.17792	5.79714e-10
Suv39h1	2.11448	7.08401e-10					Wnt16	-2.09111	1.7324e-09
Elmo1	2.02755	9.19273e-10					Pappa2	-2.73512	5.82829e-09
Prph	2.26779	1.28242e-09					Apln	-2.40829	1.27349e-08
Pamr1	2.30765	1.4995e-09					Chrdl1	-2.77659	1.61463e-08
Scn3b	2.42668	1.6577e-09					Il1rl1	-3.61095	2.07451e-08
Cpa1	3.51252	4.39655e-09					Abi3bp	-2.96866	3.22549e-08
Neurl3	2.88038	7.46054e-09					Prss35	-2.4128	5.06246e-08
Ube2ql1	2.13562	8.86707e-09					Spp1	-3.40473	6.8166e-08
Csf2rb2	2.70909	1.80245e-08					Prkg2	-2.05825	1.21681e-07
Pi16	2.55518	3.98775e-08					Lgr5	-3.19208	2.20381e-07
Tgtp1	2.20338	3.99087e-08					Sfrp4	-2.05566	2.35632e-07
BC021767	4.11535	7.74384e-08					Ctnna2	-2.22647	2.40453e-07
Mcpt2	4.63117	1.30261e-07					Lrrc15	-2.9547	6.92353e-07
Mcpt4	5.02887	1.31013e-07					Pcdh10	-2.43516	1.49963e-06
Mcpt1	3.45908	1.8975e-07					Agtr1a	-2.11724	1.92982e-06
Npl	2.70059	5.7093e-07					Piezo2	-3.07292	2.04954e-06
Lyve1	2.61219	1.44622e-06					Penk	-3.45044	5.39324e-06
Bco1	2.39646	1.91175e-06					Sorbs2	-2.01702	5.39324e-06
D5Ertd615e	2.92266	2.04008e-06					Ptgfr	-2.51232	6.52462e-06
Slfn5	2.80984	4.93392e-06					Sncaip	-2.14433	1.14104e-05
Sepp1	2.19183	5.20624e-06					Tnn	-4.26084	1.26994e-05
Cldn1	2.00719	6.16529e-06					Bmp3	-2.93951	1.37413e-05
Dync1i1	2.49696	6.82692e-06					Egfl6	-3.60968	1.44238e-05
Prrt4	2.8827	7.28185e-06					Cadm2	-2.18968	1.77543e-05
Tigd4	3.41539	7.43304e-06					Omd	-3.96291	2.09827e-05
Smtnl2	2.56626	7.77914e-06					Dpt	-2.94964	2.46668e-05
Slc30a10	4.07176	8.6024e-06					Lrrtm3	-3.82638	3.00148e-05
Nefl	2.05531	7.56266e-05					Gas2	-2.12706	3.37071e-05
Robo4	2.70331	7.61877e-05					0610040J01Rik	-2.55065	3.55506e-05
Icam2	2.9605	0.000105488					Kctd8	-2.95455	4.19346e-05
Cbfa2t3	2.60445	0.00019296					Slc16a12	-3.18515	6.51187e-05
Clca3a1	2.07091	0.000377996					Ednrb	-2.77914	7.92083e-05
Muc15	2.20292	0.00039106					Mmp13	-3.33139	0.000189187
Cd200r1	3.58033	0.00044294					Acta1	-2.01098	0.000272974
Zfp711	2.18788	0.000514647					Prl3a1	-2.73144	0.000346333
Cyp17a1	3.07273	0.00066112					Cyp7b1	-2.03428	0.000434358
Sele	2.18736	0.000687047					Gdpd2	-2.10739	0.00044294
Gm38345	2.0998	0.00070731					Eln	-2.8637	0.000592559
Wipf3	2.95656	0.000710956					Adcyap1	-2.28872	0.000711898
Cfap57	3.99636	0.00075456					AI607873	-2.14939	0.000744421
Srpk3	2.84541	0.000779288					Tnfsf18	-2.01678	0.00099122
Klf14	3.1177	0.00199526					Sema5b	-2.54646	0.00118766
Add2	2.18371	0.00223748					Pla2g7	-2.22975	0.00203899
St8sia1	2.89592	0.00266677					A930002H24Rik	-2.2844	0.00206475
Crym	3.66835	0.00273051					Plppr4	-2.47671	0.00214271
Akap5	2.03595	0.00328314					Ccl11	-3.56085	0.002462
Asic4	3.62338	0.00347979					Ncam2	-2.09091	0.00248967
Pde9a	2.17464	0.00522425					Prg4	-2.424	0.00249152
Gpr143	2.72191	0.00650738					Car10	-3.07257	0.00253631
8430408G22Rik	3.71683	0.00704702					Slc26a7	-3.6654	0.00284729
Ren1	5.64827	0.00831811					Cxcl15	-2.95645	0.00294726
Ccrl2	2.06814	0.00838823					Itga11	-2.27311	0.00346065
Traf1	2.3447	0.0107777					Chodl	-3.18088	0.00361718
Sprr1a	2.40679	0.0110523					Arhgap20	-2.02438	0.00631929
Drd1	2.4411	0.0135977					Gm13986	-2.07725	0.00651515
Fam78a	2.0969	0.0163923					Col11a1	-2.31911	0.00658112
Cd200r2	4.8744	0.0175605					Rxfp1	-3.27801	0.00689674
Colec11	3.21925	0.0195966					Fhl5	-2.96834	0.00891914
Spta1	2.69432	0.020745					Frmpd4	-2.17063	0.0097209
Gdf5	2.97809	0.0216512					Esm1	-2.4048	0.00972343
Cysltr1	2.51686	0.0232881					Nyap2	-2.86733	0.0117395
Plet1	3.1982	0.0239852					Grik1	-2.65419	0.0123468
Zim1	2.10191	0.0340956					Macc1	-2.12886	0.0128823
Zcchc12	2.87329	0.0368706					Gabra3	-2.35333	0.0147658
Mgat4c	2.53234	0.0375884					Gria1	-2.47789	0.0149932
Aplnr	3.21949	0.0376734					Psd4	-2.13565	0.0199523
Cd200r4	2.20283	0.0459138					Cdsn	-2.27843	0.0204079
							Hapln1	-3.06681	0.0210255
							Kng1	-2.46322	0.0212267
							Lgr6	-2.37593	0.0213725
							Slitrk6	-2.36948	0.0216512
							Frmpd3	-3.83697	0.0218126
							Vstm2a	-2.07423	0.0267137
							Col5a3	-2.20528	0.0313246
							Tmem196	-3.54872	0.031848
							Gm43085	-4.77646	0.0320796
							Dlg2	-2.25517	0.0357684
							Shisa6	-3.08212	0.0379759
							Gm38186	-5.29495	0.0387034
							Tac1	-4.74005	0.041258
							Grm7	-2.78008	0.0419391
							Clec1a	-2.8134	0.0449084
							Entpd3	-3.06519	0.0477976
							Adamts18	-5.5163	0.0487031
