# Supplementary material for: Competing dynamic gene regulatory networks involved in fibroblast reprogramming to hematopoietic progenitor cells
Source: Stem Cell Reports. 2025 Apr 3;20(5):102473. doi: 10.1016/j.stemcr.2025.102473 (PMC12143154; doi:10.1016/j.stemcr.2025.102473)
Supplement: Table S2. Differentially expressed genes in day 4 reprogramming cells vs. controls (FDR < 0.05), related to Figure 3 [file mmc3.xlsx]

## Sheet: Sheet1
Table S2: Differentially expressed genes in day 4 reprogramming cells vs controls (FDR <0.05). Related to Figure 3.
Up-regulated genes							Down-regulated genes
Gene name	Fold change (Log2)	FDR					Gene name	Fold change (Log2)	FDR
Npr1	4.43635	7.06151e-37					Ptx3	-2.84206	7.30475e-32
Rasgrf2	3.25102	7.06151e-37					Aoc3	-4.29937	7.49532e-23
Vsnl1	3.62958	7.82187e-37					Slc5a7	-3.92879	2.7849e-20
Mest	3.3344	1.41037e-36					Gcnt4	-2.72578	3.34165e-18
Hhex	3.02503	1.2796e-34					Il1rn	-3.8163	2.87069e-17
Scn3b	4.65098	5.85797e-33					Ptn	-2.39897	1.25706e-16
Igf1	3.12336	4.10228e-27					Lrrc17	-3.68235	5.16755e-16
Hist1h2bf	4.35496	5.27228e-26					Cxcl5	-2.03822	9.08437e-16
Hist1h2bb	4.30905	3.61297e-25					Acta1	-3.30596	2.82229e-13
Tal1	4.25401	2.60093e-23					Npnt	-2.17909	1.03776e-12
Zbtb8b	3.20992	8.65411e-23					Pi15	-3.32751	1.18354e-12
Csf2rb2	3.66843	1.04642e-22					Myl9	-2.04722	1.81745e-12
Alas2	5.11684	3.43646e-21					Sncg	-2.4116	2.10756e-12
Hist1h2bm	4.48095	4.29957e-21					S1pr3	-2.07758	2.6326e-12
Septin4	4.47458	4.43212e-21					Piezo2	-4.11981	4.58614e-12
Lmo2	4.16093	4.43212e-21					Il1rl1	-4.03295	6.79352e-12
Dcn	2.99038	3.56504e-20					Rspo2	-3.78542	7.05869e-12
Art4	5.11285	5.02145e-19					Fgf7	-3.05006	8.20998e-12
Serpina3g	2.25542	5.41556e-18					Cdh18	-3.03169	1.26723e-11
Slc30a10	5.45234	1.84565e-15					Tspan11	-2.67247	2.40859e-11
Cd34	2.72989	4.9632e-15					Ltbp1	-2.24103	6.16687e-11
Lyve1	3.68529	8.83027e-15					Gpr88	-3.37167	1.42648e-10
Csf2rb	3.20857	1.57328e-14					Col15a1	-2.44789	6.13422e-10
Tgtp1	3.59275	9.40853e-14					Col10a1	-2.47686	8.75488e-10
Srpx2	2.02792	1.12565e-13					Slc16a2	-2.02696	2.04888e-09
Npl	3.66776	3.92508e-13					Rgs4	-3.07007	2.22291e-09
Cst6	2.53619	5.52148e-13					Fam131b	-2.65065	2.95169e-09
Elovl7	2.63405	5.97275e-13					Ctnna2	-2.59556	3.14881e-09
Neurl3	3.28101	6.76868e-13					Sorbs2	-2.33729	3.57538e-09
Robo4	4.06254	1.36481e-12					Trpv2	-2.14175	5.9389e-09
Col23a1	2.72199	2.39135e-12					Gprin3	-2.57145	7.08248e-09
Pamr1	2.61169	3.20314e-12					Vip	-4.16428	3.72537e-08
Slc40a1	2.34502	4.34396e-12					Lrrc15	-3.71192	9.33213e-08
Clu	2.88953	7.56827e-12					Mboat1	-2.30874	1.39593e-07
Plek	2.15848	1.20769e-11					Osr2	-2.24229	1.77231e-07
Cldn1	2.8083	1.30296e-11					Lmo1	-2.66745	2.11078e-07
Ralgps2	2.17104	1.56907e-11					Pde8b	-2.17226	2.48717e-07
Mcpt2	5.61338	2.74616e-11					Chrdl1	-2.47503	6.52665e-07
Gcnt1	2.59766	3.41236e-11					Gdnf	-2.06092	6.93233e-07
Klhl6	3.28563	4.36493e-11					Kcnip3	-2.25402	1.05311e-06
Pcsk1n	3.47985	5.58279e-11					Cnn1	-2.84237	1.53223e-06
St8sia1	4.63815	5.75392e-11					Slc6a17	-2.46506	1.5998e-06
Sox7	3.00141	8.46908e-11					Abi3bp	-2.73935	1.88802e-06
Nefl	2.97894	3.14868e-10					Tnn	-4.46893	1.93218e-06
Prph	2.45043	4.98379e-10					Cdsn	-3.29441	2.85277e-06
Wipf3	4.37326	7.37025e-10					Igsf10	-2.59833	3.43328e-06
Sepp1	3.6268	1.1342e-09					Penk	-3.66463	5.18705e-06
Cldn3	3.41627	1.18754e-09					Actg2	-2.24411	6.02916e-06
Gimap6	3.38444	1.18754e-09					Pappa2	-2.86866	8.28266e-06
Rpp25	2.04883	1.23188e-09					Tnfsf11	-3.35216	9.58218e-06
Cyp17a1	4.25389	1.75459e-09					Acan	-4.00322	1.0011e-05
Acer2	2.04428	2.05259e-09					Sh3bgr	-2.09009	1.97226e-05
F11r	2.16441	2.45872e-09					Styk1	-2.16677	3.00114e-05
Cd200	2.02662	3.13376e-09					Sncaip	-2.18296	3.16399e-05
Mcpt4	5.39514	3.94554e-09					Myocd	-2.02657	3.22956e-05
Pdzk1ip1	3.30913	5.9389e-09					Aspn	-2.98278	5.00345e-05
Zfp711	2.93718	7.01661e-09					Col11a1	-2.96121	6.06904e-05
Tigd4	4.02081	1.11393e-08					Lrrtm3	-4.2595	6.74645e-05
Elmo1	2.21887	1.71893e-08					Cyp7b1	-2.23919	7.69377e-05
Serpina3f	2.41749	2.2531e-08					Esm1	-3.82595	8.26274e-05
Gm38345	2.93116	3.31993e-08					Zcchc5	-2.5717	8.26274e-05
Slc24a2	2.51917	4.22529e-08					Mycl	-2.03933	0.000112882
Pi16	2.48596	4.63374e-08					0610040J01Rik	-2.45604	0.000143481
Klf14	4.22637	6.627e-08					Bmp3	-3.04213	0.00015134
Mcpt1	4.29378	1.00844e-07					Col2a1	-2.7152	0.000154701
8430408G22Rik	5.74664	1.32732e-07					Has2	-2.68644	0.000232176
BC021767	4.33951	2.36743e-07					Pla2g7	-2.71435	0.000381743
Ctla2b	2.94161	2.54702e-07					Sema5b	-2.8216	0.000559017
Cpa1	3.32876	2.71435e-07					Apol10b	-2.04598	0.000689982
Clca3a1	2.46459	4.07711e-07					Mmp3	-3.65637	0.000762259
Icam2	3.63703	5.00283e-07					Olfr78	-4.52732	0.000880438
C130074G19Rik	2.41051	9.54708e-07					Myh11	-2.2275	0.000896424
Gfi1	2.18004	1.23142e-06					Plppr4	-2.53528	0.000926818
Ccdc152	3.06812	1.29166e-06					Adcyap1	-2.62434	0.000947308
Myct1	2.29778	1.34875e-06					Itga11	-2.13566	0.00102709
D5Ertd615e	3.14259	1.57914e-06					Cdhr1	-2.47951	0.00158792
Dync1i1	2.84745	1.6167e-06					Prg4	-2.47879	0.00190974
Cfap57	4.67938	1.62856e-06					B3gnt5	-2.14419	0.00202668
Clca3a2	2.53362	2.13269e-06					Pcdh10	-2.10607	0.00205747
Slfn5	3.28808	2.66603e-06					Tmem74	-3.4195	0.00269291
Cd200r4	3.65842	3.6149e-06					Lgr6	-2.78185	0.00317966
Cbfa2t3	3.18822	4.2188e-06					Adamtsl3	-2.08071	0.0037969
Aplnr	4.78111	5.94099e-06					AI607873	-2.37474	0.00405754
Serpina3c	3.92429	7.25678e-06					Gja3	-2.90154	0.00419151
Nkain4	2.64054	9.3638e-06					Amer2	-3.06165	0.00447948
Ube2ql1	2.09853	9.58218e-06					A930002H24Rik	-2.21158	0.00481114
Crym	4.64959	9.71414e-06					Rgs5	-2.22625	0.00488446
Trim63	2.25508	9.71414e-06					Il20ra	-3.13792	0.0052719
Lrrc3b	2.18449	1.15712e-05					Bmp8b	-3.44071	0.00601839
Nrep	3.0476	1.28623e-05					Grm7	-5.39487	0.00660984
Sprr1a	3.22282	1.67546e-05					Omd	-3.36507	0.00674613
Smtnl2	2.67418	3.17459e-05					Slc16a12	-2.57976	0.00685248
Gem	2.2457	3.84635e-05					Gdpd2	-2.44155	0.0070133
Icosl	2.21613	4.39085e-05					Rxfp1	-3.53675	0.00703519
Sdk2	2.46579	4.52829e-05					Kctd8	-2.01181	0.00703519
Cyp11a1	2.59773	6.39746e-05					Col5a3	-2.6785	0.0074498
F2rl3	2.2665	6.39746e-05					Slc26a7	-3.25634	0.00761235
Hephl1	3.39353	7.99113e-05					Spp1	-2.22963	0.00800985
Gng11	2.60656	7.99113e-05					Zfyve28	-2.16082	0.00809576
Shisa2	2.14012	9.26912e-05					Grid2	-2.3482	0.00844611
Adamtsl2	3.20634	0.000100664					Kcnf1	-2.05126	0.00894104
Hsd11b1	2.36532	0.00011123					Itgad	-5.30309	0.00942637
F2rl2	2.27937	0.000120255					Adgrl4	-3.14347	0.0100276
Ctla2a	2.74908	0.000121188					Macc1	-2.56529	0.010837
Cpa4	2.47097	0.000121188					Enpp2	-2.32326	0.0126878
Itm2a	3.32091	0.000123289					Col6a5	-5.55206	0.0129339
Saa3	3.8494	0.000124125					Frmpd4	-2.44262	0.0154854
A430072P03Rik	2.60844	0.000124125					Agtr2	-2.12249	0.0177611
Phex	2.53428	0.000125107					Gm13986	-2.06952	0.0203635
Esam	2.05288	0.000143481					Ppbp	-2.34283	0.0212209
Ivl	2.36773	0.000188721					Prl2c5	-3.7065	0.021712
Pde9a	2.63446	0.000208896					Lingo2	-2.60575	0.0256405
Klhl13	2.27688	0.000263104					Nptx2	-2.92843	0.0309793
Slfn2	2.27185	0.000263104					Gm3764	-3.65663	0.0362469
Epb42	3.71474	0.000289793					Grik1	-2.01506	0.0393728
Rasd1	4.67748	0.000293837					Prss35	-2.10075	0.0425091
Plet1	3.94376	0.000306852					A830018L16Rik	-2.13404	0.0443974
Prrt4	2.74902	0.00034092					Sstr2	-2.66475	0.0473578
Bco1	2.22233	0.000377886					Fam167a	-4.00044	0.0478276
Rhag	3.19121	0.000382908
Pnoc	3.27791	0.000466967
Cd200r1	4.29505	0.000491542
Sdk1	2.07749	0.000496331
Necab1	3.49258	0.00058771
Dio3	2.53586	0.000681021
Ptger3	2.71069	0.000713858
Ccrl2	2.59025	0.00109428
Ribc2	5.76369	0.00110267
Syt10	2.45809	0.00118804
C7	4.82811	0.00124961
Frmd4b	2.13399	0.0012929
Cd200r2	5.38046	0.00144459
Defb1	3.63992	0.00147513
Crct1	2.24729	0.00165742
Drd1	2.83667	0.00189227
Sprr3	2.2367	0.00193644
Cxcl11	4.35129	0.00203779
Akap5	2.06998	0.00203779
Ifit1bl1	2.48117	0.00212007
Unc45b	2.97022	0.00220821
Nefm	2.54702	0.00232448
Cntn2	2.47315	0.00234079
Fam78a	2.33644	0.00249063
Defb50	6.30866	0.00279288
Gata1	2.06994	0.00352835
Sox5	2.02214	0.00356107
Ip6k3	2.17949	0.00396086
Cd200r3	4.3934	0.00397993
Ifit1bl2	2.20229	0.0046612
Pdlim3	2.42594	0.00476188
Srpk3	2.58981	0.0048316
Sox18	4.2401	0.00486503
Pcdh12	3.36077	0.00560885
Tmem132d	3.26395	0.00569057
Cttnbp2	2.01459	0.0061189
Cdh5	2.00316	0.00629156
Frem2	2.25156	0.00654808
Islr2	2.23708	0.00674896
Krt14	2.09858	0.0069708
Zim1	2.3342	0.00734426
Spon1	2.48514	0.00790707
Colec11	3.49819	0.00819288
Asic4	3.06392	0.00829705
Ccl12	6.1449	0.00846358
Rsad2	2.19879	0.00858944
Npy6r	2.20678	0.00866
Erv3	2.56565	0.00872043
Frmpd1	2.26574	0.0104287
Tmem132c	2.41542	0.0107971
Sost	6.38439	0.0129297
Hoxd1	2.56017	0.0176356
Serpinb2	2.23659	0.0176356
Gpr143	2.66859	0.0176546
H2-T24	2.20463	0.0177543
Clec3b	2.65716	0.0189196
Dpf3	3.93782	0.0189819
Nlrp1a	4.33501	0.0193418
Gm266	4.51372	0.021712
Crygs	5.31029	0.0218238
Fbp1	2.67325	0.0231177
Fam184b	2.96045	0.027714
Clec4d	2.34353	0.0308645
Gja4	3.42243	0.0313785
Dydc1	3.09859	0.032136
Dapk2	2.3121	0.0354464
Sez6l	2.55722	0.0370302
Wfdc17	3.5492	0.0384505
Slfn14	2.24248	0.0405469
Hmgcs2	3.75546	0.0418767
Ccdc27	3.60639	0.0443974
Mgat4c	2.43861	0.0447618
Slc39a4	2.88096	0.0457209
Pkhd1l1	2.33326	0.0479164
Dtx1	2.35636	0.0484808
Hsd11b2	2.55202	0.0496336
