# Supplementary material for: Competing dynamic gene regulatory networks involved in fibroblast reprogramming to hematopoietic progenitor cells
Source: Stem Cell Reports. 2025 Apr 3;20(5):102473. doi: 10.1016/j.stemcr.2025.102473 (PMC12143154; doi:10.1016/j.stemcr.2025.102473)
Supplement: Table S3. Differentially expressed genes in day 14 c-KIT-positive reprogrammed cells vs. controls (FDR < 0.05), related to Figure 3 [file mmc4.xlsx]

## Sheet: Sheet1
Table S3: Differentially expressed genes in day 14 c-Kit positive reprogrammed cells vs controls (FDR <0.05). Related to Figure 3.
Up-regulated genes							Down-regulated genes
Gene name	Fold change (Log2)	FDR					Gene name	Fold change (Log2)	FDR
Tspan32	5.71961	2.21478e-110					Ptx3	-5.51884	6.8734e-113
Laptm5	5.84062	8.37763e-107					Osmr	-4.39778	2.40127e-106
Rab27a	5.14883	3.5041e-105					Tubb2b	-4.64994	9.45334e-105
Plek	5.12594	1.42543e-92					Vgll3	-4.42973	2.22142e-102
Hhex	4.59333	1.35133e-91					Wisp2	-5.36862	1.39154e-100
Tmx4	4.46992	2.16528e-87					Fblim1	-4.89218	1.3136e-99
Myb	6.16156	6.29189e-86					Cxcl12	-5.10598	1.45906e-98
Kit	5.41465	1.69793e-85					Cald1	-4.22517	1.80276e-97
Itgal	6.07586	2.08604e-78					Cyp1b1	-5.09702	2.8941e-97
Dgkg	5.61825	2.40593e-78					Lox	-4.09499	6.45274e-97
Spn	5.9506	3.03571e-78					Col6a1	-4.92926	7.1783e-97
Muc13	6.03117	1.47879e-76					Parva	-4.25491	3.40298e-96
Ptpn7	5.9554	2.0716e-76					Tpm2	-5.19007	3.39931e-94
Abcd2	5.29562	2.27188e-76					Il6st	-4.3634	3.61318e-93
Mpo	6.34861	3.7786e-74					Clip3	-4.58979	6.53028e-93
Ikzf1	6.40394	4.25102e-73					Myl9	-5.45104	7.63495e-93
Tnfrsf26	5.22983	8.28098e-73					Fam198b	-4.3405	1.35133e-91
Atp8b4	5.86032	1.97716e-72					Igfbp6	-5.15117	1.29967e-90
Csf2rb2	5.85935	7.24705e-72					Rcan2	-4.48268	3.13895e-90
Hmgb2	3.62031	9.17378e-72					Fbln5	-5.25494	3.57321e-90
Lyz2	5.43424	2.86829e-71					F3	-4.68289	2.79334e-88
St14	4.44511	4.90859e-71					Col6a2	-5.24172	1.63099e-85
Cebpe	6.23505	1.69324e-70					Crlf1	-5.26691	3.12875e-85
Alox5	5.58682	1.36941e-69					Osr1	-4.37077	2.04188e-84
Dusp2	5.72801	1.66962e-69					Pcdh19	-4.69921	2.58351e-84
Spns3	5.7651	1.94215e-69					Zfp503	-5.25263	1.01475e-83
Itgb2	6.08519	3.38019e-69					Sdpr	-4.82092	1.67609e-83
Srgn	5.90549	4.17489e-69					Nbl1	-4.37476	2.3381e-83
Cd14	4.92021	1.1823e-68					Pak3	-4.61491	1.88343e-82
Atp2a3	5.95486	1.93856e-68					Des	-4.41491	1.88343e-82
Hp	5.72918	1.0505e-67					Hspb1	-4.47646	2.97322e-81
Nt5e	4.28798	2.14709e-66					Snai1	-4.69198	7.1119e-81
Susd1	4.91991	2.17311e-66					Fzd2	-4.49008	7.68044e-80
Csf2rb	5.71831	7.37162e-66					Fst	-4.33857	4.31007e-78
Lcp1	5.80129	1.21265e-65					Dpysl3	-4.13298	7.30878e-78
Gpr141	5.83105	1.75894e-65					Gpr176	-5.27984	7.66966e-78
Spi1	6.72334	4.7059e-65					Efnb2	-4.01963	1.75228e-76
Gna15	6.37599	1.13531e-64					Efna5	-4.43928	2.15426e-76
Rcsd1	4.92679	5.0935e-64					Map6	-4.28439	3.32942e-76
Ptpn6	5.34967	2.59966e-63					Cdh13	-4.24465	6.92473e-76
Adgrg1	4.90396	2.93637e-63					Cxcl14	-5.45694	1.68974e-75
Ctsg	5.97296	4.39587e-62					Bcat1	-5.38028	2.59779e-74
Nfe2	5.84695	5.55249e-62					Ak5	-4.72232	2.67659e-74
Frat2	5.1312	6.64916e-62					Ptn	-5.61058	3.37426e-74
Gmfg	6.01971	9.14071e-62					Fkbp10	-4.31998	4.84419e-74
Ppp1r14c	5.4196	7.81842e-61					Bmp4	-4.35346	6.43645e-74
Adgrg3	6.16329	1.14806e-60					Foxc2	-5.15748	9.81081e-74
Igsf6	6.17532	1.44825e-60					Figf	-4.44267	4.3405e-73
Lcp2	6.23917	5.99043e-60					Galnt10	-3.66615	1.12233e-72
Cst7	5.87272	8.52475e-60					Scpep1	-3.94471	4.97769e-72
Vsir	4.54102	9.06453e-60					Htra1	-4.08015	7.18312e-72
Nucb2	2.9319	2.00311e-59					Acta2	-5.34351	1.09987e-71
Rpia	3.60376	6.12012e-59					Fmod	-5.11512	1.17266e-71
Inpp5d	6.12435	8.28264e-59					Tgfb2	-4.38775	1.33639e-71
Fermt3	6.28954	9.71297e-59					Cav1	-4.76799	1.3956e-71
Nrros	5.99363	2.4593e-58					Mmp2	-3.5726	1.61545e-71
Fcgr2b	5.97595	3.20571e-58					Sh3bp4	-4.40635	1.79775e-71
Cpne7	5.81008	4.58251e-58					Cd248	-4.58044	3.65021e-71
Pik3cg	6.07762	6.96512e-58					Map4k3	-3.83892	3.69828e-71
Arsb	3.37827	1.04071e-57					Snai2	-4.96892	7.04263e-71
Heph	3.66731	2.95391e-57					Cpe	-4.17698	1.23848e-70
Fcgr3	5.8013	4.21338e-57					Fabp3	-4.74248	9.09161e-70
Tgm1	5.38315	4.35234e-57					Fstl1	-3.91333	9.09161e-70
Hsd11b1	5.26079	1.15769e-56					Efemp2	-3.86175	4.0939e-69
Sema4a	6.03211	6.58632e-56					Gm2115	-4.84878	4.17489e-69
Cebpa	3.92889	6.58632e-56					Prss23	-4.15939	8.3283e-69
Clec12a	5.96859	9.91324e-56					Bmper	-4.69911	9.124e-69
Elane	6.09189	1.84487e-55					Adamts2	-4.48471	2.54379e-68
Klhl6	5.18445	3.04093e-55					Ngf	-5.08491	1.10679e-67
Atp1a3	6.02297	3.34876e-55					Ephx1	-4.22991	1.41163e-67
Was	6.131	4.61929e-55					Ebf1	-4.68484	2.90715e-67
Mcm6	2.81505	5.07861e-55					Crip2	-4.43651	4.14683e-67
Ubash3a	6.02248	9.82123e-55					Tubb2a	-3.84	4.14923e-67
Tal1	4.88952	3.94107e-54					Lsp1	-4.85993	5.58695e-67
Pecam1	5.83818	6.83345e-54					Wnt5a	-4.17828	6.36888e-67
Adam8	4.86771	9.21753e-54					Cdh11	-4.73138	6.57311e-67
Tm6sf1	5.78558	1.57689e-53					Creb3l1	-3.8224	1.11944e-66
Far2	5.77786	2.19309e-53					Plk2	-3.75459	1.83733e-66
Fam117a	4.11806	3.41896e-53					Map2	-4.69955	2.23095e-66
B3gnt8	4.91153	6.80925e-53					Fgf7	-5.34163	6.33132e-66
AI467606	4.38888	1.84974e-52					Wbscr17	-4.86188	9.22586e-66
Olr1	3.89331	2.33376e-52					Fam171b	-4.97997	1.53578e-65
Gstm1	3.55547	2.35466e-52					Scrn1	-4.12297	1.77948e-65
Lcn2	6.04802	3.53181e-52					Lynx1	-4.79757	1.98193e-65
Plcl2	3.47162	1.84439e-51					Tead2	-4.15465	5.493e-65
Vav1	6.17662	1.88175e-51					Pmepa1	-4.45138	6.36133e-65
Hist1h2bm	5.01112	2.66955e-51					Lbh	-3.69816	1.27413e-64
Ccl6	5.89024	5.08057e-51					Fam114a1	-3.37801	1.27413e-64
Mtf2	2.8988	5.97083e-51					Ly6a	-4.41464	1.43266e-64
Adap1	4.73024	1.0278e-50					Klhdc8a	-4.59685	1.85237e-64
Sp140	5.72141	1.76565e-50					Dlk1	-5.52228	2.0608e-64
Selplg	6.23178	1.81669e-50					Bgn	-4.38695	4.41341e-64
Cd53	4.82755	2.66489e-50					Emp1	-4.33739	5.78266e-64
Lmo2	4.8015	4.34156e-50					Fermt2	-4.07176	6.50863e-64
Rasgrp2	5.36242	7.06756e-50					Fhl1	-5.11847	1.66718e-63
Acap1	6.07664	7.17478e-50					Sncg	-5.41501	2.59966e-63
Ear6	5.72389	1.57645e-49					Prrx2	-5.33876	4.86387e-63
Btk	6.19385	2.39969e-49					Prrx1	-4.59849	5.73659e-63
Fam107b	3.71393	4.6595e-49					Nrp1	-3.6574	5.08755e-62
S1pr4	6.13501	9.06355e-49					Ckb	-4.40151	1.0197e-61
Hdc	5.85577	1.88361e-48					Antxr1	-4.14662	1.2347e-61
Pygl	3.64654	1.91971e-48					Aldh1l2	-4.91675	1.29003e-61
Pik3ap1	5.83997	2.5303e-48					Lhfp	-3.64226	1.41642e-61
Nrgn	5.68084	2.64039e-48					Inhba	-3.95436	1.55495e-61
Gm8995	5.72312	3.21503e-48					Tpm4	-4.1118	1.79618e-61
Hist1h2bf	4.97889	3.38533e-48					Farp1	-4.49877	2.1615e-61
Spns2	5.08816	3.97577e-48					Rcn3	-4.60488	3.45619e-61
Gatm	4.03156	4.2535e-48					Galnt18	-5.19884	5.07214e-61
Svip	4.70392	5.13916e-48					Sfrp1	-3.80018	5.32835e-61
Prtn3	6.46462	6.79542e-48					Igsf10	-5.14133	1.07299e-60
Depdc1b	3.71083	7.32743e-48					Thy1	-4.55817	1.14806e-60
Lta4h	3.17043	7.77877e-48					Col8a1	-4.45473	1.40399e-60
Lyl1	6.00128	8.69876e-48					Gpr153	-4.1049	3.81595e-60
Ucp2	4.1989	1.18944e-47					Cacna2d1	-3.96503	6.75767e-60
Nt5dc2	3.31887	2.26538e-47					Dclk1	-4.99039	1.20003e-59
Car4	5.8942	2.55493e-47					Dkk2	-4.28327	2.91926e-59
Arhgef6	3.90063	2.72016e-47					Grem1	-5.0438	3.45135e-59
Aldh1a3	4.82491	7.33512e-47					P4ha2	-3.61222	4.93042e-59
Tmem229b	4.04014	9.2756e-47					Fads3	-3.55499	4.93042e-59
Dnajc6	5.74031	1.71828e-46					Ehd2	-4.35363	7.15159e-59
Mcm3	2.91208	2.16249e-46					Col12a1	-4.63959	1.16809e-58
Gfi1	5.78932	2.6078e-46					Ptgs2	-3.92336	1.16809e-58
Ncf4	6.13904	4.61362e-46					Rgmb	-4.44043	1.6836e-58
Ms4a3	6.03187	5.18049e-46					Chpf	-4.04407	2.76556e-58
Ston2	4.77456	1.03244e-45					Anxa8	-4.10728	2.90777e-58
Pik3cb	3.41826	1.74759e-45					Col10a1	-5.80175	5.1873e-58
Ltb4r1	5.66536	4.76986e-45					Flrt2	-4.46371	6.16669e-58
Mcm5	2.90125	5.96748e-45					Epn2	-3.80295	9.53633e-58
Ptpre	4.11806	8.49522e-45					Slc38a4	-4.88175	9.65618e-58
Ifrd2	2.7278	1.17569e-44					Arhgap42	-4.3817	9.99721e-58
Cxcr4	5.67435	2.19825e-44					Faxc	-4.23626	2.36863e-57
Irak3	2.9523	2.40561e-44					Dbn1	-4.11155	2.91997e-57
Celsr1	5.07826	3.16373e-44					Ltbp1	-4.25964	6.98187e-57
Arl11	5.84784	3.27785e-44					Mecom	-4.59629	8.12768e-57
Hist1h2bb	4.85923	3.79726e-44					Tubb3	-3.13026	8.13514e-57
Slpi	5.32472	4.30767e-44					Timp1	-4.63855	2.26802e-56
Cd93	4.55943	4.45967e-44					Fat4	-4.85669	2.34125e-56
Cpa3	5.77167	1.66794e-43					Lhx9	-4.81382	6.19619e-56
Cd33	6.17715	4.23418e-43					Pea15a	-3.15132	6.98766e-56
Hcls1	5.96998	7.08631e-43					Scarf2	-4.46826	7.77485e-56
Fmnl1	5.28044	7.94399e-43					Ctxn1	-4.20871	1.15173e-55
Pla2g3	5.95546	1.13275e-42					Serpine1	-3.84028	1.32788e-55
Sla	5.47724	1.39862e-42					Pxdc1	-4.579	1.39416e-55
Dgat2	3.85998	1.76642e-42					Rab30	-4.10547	7.16292e-55
Il16	6.01079	1.84607e-42					Adam23	-4.77394	9.21209e-55
Prkch	4.33968	2.27115e-42					Id3	-4.30709	1.56274e-54
Cdc45	3.09498	8.44848e-42					Cdc42ep5	-4.47608	2.40543e-54
Dock8	5.8332	8.92745e-42					Crabp1	-5.20544	4.43397e-54
Fam126b	3.26444	1.36595e-41					Tgfb1i1	-4.57266	6.4501e-54
Tmem156	5.55134	1.53022e-41					Arhgap29	-3.90272	7.25159e-54
Tacstd2	6.3051	2.23434e-41					Pdgfd	-4.01454	9.69249e-54
Cyth4	5.60056	2.4816e-41					Tagln	-5.33424	1.02336e-53
F2rl3	5.40066	4.19117e-41					Evl	-3.73086	1.16932e-53
Ccl9	4.79247	5.72288e-41					Gxylt2	-4.75982	1.23813e-53
Clec4e	5.83963	5.78547e-41					Tgfb3	-4.13703	1.24232e-53
Shmt1	2.68763	1.12463e-40					Efemp1	-4.39456	1.56056e-53
Aim2	4.87337	1.17126e-40					Samd4	-4.46306	1.5718e-53
Ier2	3.0747	1.51392e-40					Plat	-4.71492	1.73549e-53
Stk26	4.27452	1.75989e-40					Ncs1	-4.53002	2.47579e-53
Dkc1	2.61341	3.7031e-40					Cacng7	-5.00894	3.27766e-53
Tnfsf14	6.16762	4.53999e-40					Eml1	-4.85167	3.84487e-53
Rab44	6.53644	4.55487e-40					Fscn1	-3.88939	4.91018e-53
Coro1a	5.75625	1.11332e-39					Actg2	-5.7592	4.95386e-53
Emb	4.50158	1.14315e-39					Scara3	-4.5835	6.87895e-53
Aurkb	2.75308	1.81831e-39					Sparc	-4.00903	1.06468e-52
Dhdh	4.71839	1.91389e-39					Eva1b	-3.56405	1.59739e-52
Mreg	4.6692	2.81474e-39					Samd5	-4.51503	1.92414e-52
Sp110	5.7493	2.93963e-39					Tnfrsf11a	-4.46677	2.88742e-52
Traf3ip3	6.01933	4.28231e-39					Sorbs2	-5.31893	2.95849e-52
Tfec	4.57014	5.44615e-39					Gpc1	-4.87039	3.06068e-52
Neurl3	4.92159	5.66278e-39					Olfml3	-4.24528	5.37588e-52
Slc7a8	3.5844	9.72993e-39					Tsku	-4.4369	6.8139e-52
P2ry1	4.1118	1.5036e-38					Ror1	-4.41633	8.56638e-52
Tmem40	3.52422	1.54772e-38					Thbd	-3.91157	1.08307e-51
Samsn1	5.65055	1.65098e-38					Id4	-4.99645	1.48637e-51
Pstpip2	3.30472	2.57501e-38					Pcdh18	-5.06304	1.82726e-51
Mctp1	3.84328	3.11923e-38					Cxcl5	-5.05085	2.0619e-51
Dok2	5.59347	3.6397e-38					Fgfr2	-5.00809	2.20434e-51
Glrx	3.59215	4.60384e-38					Ror2	-5.50015	2.36981e-51
Sema4d	4.59792	5.09437e-38					Sema3a	-4.81536	2.45317e-51
Ikzf2	2.80662	5.5202e-38					Plcd1	-4.07387	2.45317e-51
Ncf2	5.65685	6.36395e-38					Egfr	-4.67454	3.38786e-51
Ap1s3	3.73969	8.8076e-38					Cdh3	-4.02878	5.21834e-51
Pglyrp1	5.90346	2.72914e-37					Bdnf	-4.7207	5.61918e-51
Lbr	2.5408	4.07351e-37					Gm17501	-4.28054	5.7137e-51
Gfi1b	5.58311	4.57014e-37					Srpx	-4.52512	6.7764e-51
C2cd5	3.42503	5.08494e-37					Col1a1	-4.61735	9.61136e-51
Dna2	4.42542	8.85308e-37					Serpinb9b	-3.59708	1.1345e-50
S100a8	5.84245	1.13984e-36					Cdc42ep2	-4.39402	1.13696e-50
Epx	5.95032	1.46453e-36					Prkar1b	-4.7363	1.16214e-50
Icam2	5.53823	1.52118e-36					Synpo2	-4.7277	1.18474e-50
Mogat2	3.94744	2.55553e-36					Camk2d	-3.28271	1.18794e-50
I830077J02Rik	5.05696	3.5111e-36					Abcb1b	-4.7136	1.40002e-50
Nwd1	5.32859	6.78424e-36					Aebp1	-4.11135	1.71177e-50
Mcpt8	5.76857	1.06427e-35					Olfm1	-4.31089	1.7305e-50
Gk	2.84183	1.19286e-35					Acvrl1	-3.87447	1.78881e-50
F10	6.39673	1.331e-35					Igf2	-4.81805	1.79153e-50
Nup210	6.09637	1.35068e-35					Itga8	-4.17704	2.02779e-50
Rpa2	2.58662	2.31162e-35					Lmna	-3.24568	2.57823e-50
Tap2	2.69896	2.42657e-35					Cdk14	-4.16737	2.59378e-50
Asf1b	2.67224	2.66246e-35					Sox9	-5.45004	2.61168e-50
Cytip	4.10632	2.89829e-35					Atp9a	-3.88417	2.93801e-50
Naip2	5.70048	3.17292e-35					Epha4	-4.02156	3.04698e-50
Ngp	6.2323	3.51517e-35					Pcdhac2	-4.97039	6.07723e-50
Prg2	5.68343	5.23914e-35					Flrt3	-4.60916	6.49314e-50
Arhgap9	5.39147	1.62294e-34					H19	-4.75981	1.08624e-49
Fam46c	3.90706	1.79374e-34					Lurap1l	-4.36377	1.59375e-49
Cited4	4.83926	2.13801e-34					Msrb3	-3.88127	1.59375e-49
Fcer1g	5.9944	2.86678e-34					Gprc5b	-4.3433	1.60184e-49
Rac2	6.21873	3.12451e-34					Ndn	-3.83402	2.31099e-49
Rgs14	5.71149	3.32837e-34					Ccnd1	-4.4495	2.88265e-49
Dock10	4.98322	3.6766e-34					Adh7	-4.13034	3.26951e-49
Itga2b	3.28603	5.52824e-34					Unc5b	-4.71873	4.63875e-49
Arhgap26	3.54089	8.26933e-34					Ddr2	-3.90831	4.73041e-49
Cdca7l	3.18754	8.88081e-34					Pde8b	-4.86557	4.77756e-49
Ankrd63	6.58785	9.40378e-34					Cpa6	-4.89065	6.63468e-49
Chchd10	2.43668	1.32418e-33					Arhgap24	-4.22921	1.40733e-48
Hsd17b1	4.6539	1.42449e-33					Sorcs2	-4.81759	1.60955e-48
Asrgl1	2.64977	1.63809e-33					Rps6ka2	-4.35485	1.97394e-48
Napsa	6.27806	2.85513e-33					Unc5c	-5.35413	2.06766e-48
Ifngr1	2.64085	1.08217e-32					Aplp1	-3.64637	2.14865e-48
Rad54l	2.86735	1.6668e-32					Cnn1	-5.99691	2.63738e-48
Tec	3.15693	1.72294e-32					Stbd1	-4.36539	3.59701e-48
P2rx1	6.40331	1.83614e-32					Cdh2	-4.07962	4.50535e-48
Afap1l1	4.13718	2.16341e-32					Syt13	-4.23055	4.95688e-48
Ak4	2.93658	2.25315e-32					Tnc	-4.39372	8.14269e-48
Itga4	2.74249	2.39537e-32					Lama4	-4.43032	1.46268e-47
Cdca7	3.2483	2.638e-32					Clcn5	-2.93146	1.59007e-47
Acox2	6.08048	2.6681e-32					Pxdn	-4.10943	1.84162e-47
Wfdc21	6.04292	3.04193e-32					Ctgf	-3.62011	2.02582e-47
Tfr2	5.02644	7.71817e-32					Mgp	-4.55148	2.53006e-47
Tuba4a	3.1237	7.77517e-32					Mfap2	-4.74961	2.62771e-47
Ung	3.05101	7.95363e-32					Maf	-3.80078	3.02495e-47
Vrk1	2.29833	8.45572e-32					Clmp	-4.45675	3.81472e-47
Tgfb1	3.02017	9.96439e-32					Atf5	-2.55694	6.30481e-47
Pim1	3.40055	1.15187e-31					Apbb1	-4.1271	7.33512e-47
Gm16194	6.42385	1.16297e-31					Ext1	-3.12338	7.58032e-47
Uchl5	2.34757	1.16984e-31					2310022B05Rik	-3.46581	8.00189e-47
Mgst2	5.20029	1.42395e-31					Fibin	-5.31397	8.65693e-47
Rab3d	2.68551	1.53811e-31					Pik3r3	-3.23721	9.70475e-47
Arap3	4.82416	1.60028e-31					Nectin2	-2.98901	1.54657e-46
Mtfp1	4.31003	1.85665e-31					Snta1	-4.10284	1.99237e-46
Ceacam1	5.36191	1.89778e-31					Loxl2	-4.0486	3.36739e-46
Glyat	5.49707	2.92557e-31					Gas1	-4.95167	3.68681e-46
Map4k1	3.55917	3.40766e-31					Fam129a	-3.67482	4.05071e-46
Hook1	4.90331	3.67508e-31					Lmod1	-5.04075	5.371e-46
Tmem180	4.62658	3.81556e-31					Nupr1	-2.81504	8.09952e-46
Il18rap	3.07451	4.51219e-31					Cyth3	-3.25716	9.71176e-46
Exoc6	2.91083	4.67266e-31					Nuak1	-3.63232	1.18698e-45
Sash3	5.98731	4.90983e-31					Scn1b	-3.43133	1.34805e-45
Cables1	3.3205	5.60657e-31					Slc41a2	-3.70957	1.84412e-45
Rnf125	4.07463	7.3202e-31					Slc1a4	-3.29332	1.90776e-45
Nckap1l	5.70136	8.40574e-31					Has2	-5.80249	1.99713e-45
Ppif	2.54442	9.62592e-31					Adamts4	-4.32241	2.10444e-45
Mtfr2	2.91622	9.74118e-31					Atp1b1	-3.39046	2.10444e-45
Alox5ap	5.6585	1.21974e-30					Gpc3	-4.31869	2.35816e-45
Hao1	5.30377	1.52711e-30					Ptgis	-4.54343	3.67068e-45
A430072P03Rik	5.62852	1.63668e-30					Dysf	-4.40629	4.75288e-45
Lilrb4a	6.10042	1.84659e-30					Tmeff1	-4.17855	5.04089e-45
Paqr7	2.89531	4.42756e-30					Fbn1	-4.62766	5.44387e-45
Fam49b	2.82811	4.52716e-30					Lifr	-3.50309	5.47522e-45
Ccdc88c	6.15745	4.72352e-30					Kcnj15	-4.97359	1.09089e-44
Zbtb16	5.98797	5.6599e-30					Cdkn2b	-4.14271	1.85861e-44
Rbm38	3.83921	5.6599e-30					Tnfaip1	-2.99703	1.94502e-44
Arhgap19	3.56266	7.5439e-30					Jph2	-4.72893	2.16563e-44
Exo1	2.8213	8.37692e-30					Npnt	-4.52382	2.55471e-44
Ica1	3.22571	1.00468e-29					Tulp3	-3.4279	2.87662e-44
St8sia4	5.26455	1.46229e-29					Wnt16	-4.93217	3.71342e-44
AU020206	3.67547	1.85595e-29					Masp1	-4.10917	5.12329e-44
Abca13	5.3565	2.24281e-29					Magee1	-2.91555	7.48647e-44
9330159M07Rik	4.74694	2.6547e-29					Ly6c1	-4.20833	1.63889e-43
S100a9	5.69722	3.77085e-29					Efs	-5.28298	1.97904e-43
Galnt6	6.15404	4.57324e-29					Sfrp2	-4.9263	2.1487e-43
Slc16a10	2.92449	5.05625e-29					Tpm1	-3.10719	2.51701e-43
Ctse	6.2943	6.36217e-29					Mfap5	-4.85527	2.9039e-43
Nbeal2	5.02501	6.82617e-29					Chst7	-5.16007	3.44488e-43
Ncf1	5.95881	8.93744e-29					Gpc4	-3.67457	3.67219e-43
Tfrc	3.14898	9.90516e-29					Trib2	-4.58852	4.18258e-43
Tmem170b	2.98959	1.30326e-28					Dkk3	-4.63506	5.0301e-43
Mc5r	5.00843	1.34642e-28					AW551984	-5.14596	8.25661e-43
Dapp1	3.4464	1.43968e-28					Ifi204	-4.41921	8.91788e-43
Klrb1f	6.25869	1.49952e-28					Dok5	-4.83138	1.01671e-42
Gsr	2.5055	1.80572e-28					Tnfrsf10b	-3.02576	1.28823e-42
Adipor2	2.11878	1.86198e-28					Lrrc17	-5.98473	1.30636e-42
Lair1	5.93995	1.88398e-28					Pdgfc	-4.99429	1.65453e-42
Rsbn1	2.98969	1.94457e-28					Plpp3	-4.87612	2.04575e-42
Cd52	6.49061	2.00235e-28					Lrrc32	-5.00735	2.05791e-42
Slc40a1	2.49326	2.1918e-28					Prickle2	-4.28136	2.62371e-42
Tex2	3.02243	2.33982e-28					Zcchc24	-3.31401	2.70751e-42
Plcb2	6.19233	2.46065e-28					Lims2	-4.54694	3.69084e-42
Stab1	5.39806	2.46582e-28					Mmp11	-3.22834	5.65596e-42
Sapcd2	3.42285	2.89462e-28					Spats2l	-4.35691	6.75569e-42
Clec4d	5.59796	3.12521e-28					Irf2bpl	-2.75207	7.42e-42
C3	5.34447	3.28515e-28					Eif5a2	-3.21491	8.32758e-42
Apmap	2.15093	3.96329e-28					Cryab	-3.28185	9.33005e-42
Kbtbd8	3.66477	5.85749e-28					Cttnbp2nl	-3.10198	1.47062e-41
Egln3	3.54126	8.88041e-28					Mcam	-4.08012	1.94523e-41
Nlrp3	5.97168	9.88483e-28					Thsd7a	-3.71183	2.49824e-41
Zfp141	2.60365	1.24216e-27					Pcdh9	-5.09808	2.81066e-41
Ephb6	2.71886	1.26059e-27					Cpt1c	-3.88455	3.35868e-41
Plcg2	4.11539	1.74863e-27					Tspan11	-5.4396	4.38781e-41
Def6	3.3077	1.90842e-27					Nid1	-4.3501	4.5222e-41
Clec11a	4.03663	2.7254e-27					Ano3	-3.87206	5.06951e-41
Ero1lb	3.23926	2.80964e-27					Cdkn1c	-4.19218	7.56538e-41
5830432E09Rik	4.70021	2.83449e-27					Sytl2	-3.70989	8.8575e-41
Gpr160	5.12003	2.94241e-27					Tcf7l1	-3.97642	9.57817e-41
Gpsm3	4.13204	3.15569e-27					Cemip	-3.95213	1.12365e-40
Tmem215	5.7882	4.33078e-27					Ankrd1	-2.8819	1.14021e-40
Dnmt3l	4.563	4.56714e-27					Aif1l	-3.34849	1.20085e-40
Clec5a	5.67453	5.52449e-27					Filip1l	-3.68033	1.54499e-40
Chst11	2.54549	8.00958e-27					Anpep	-4.39461	1.57374e-40
Adssl1	3.07544	8.63251e-27					Hmox1	-3.28771	1.73426e-40
Syne4	5.25268	1.06482e-26					Gpc6	-4.0148	2.24184e-40
Myo1f	6.21914	1.38548e-26					Mageh1	-4.34578	2.46184e-40
Fli1	3.42296	1.57326e-26					Rgs4	-5.98698	2.50061e-40
Ltf	5.98922	1.66538e-26					Zfp365	-4.46028	2.51042e-40
Olfm4	5.8012	2.15742e-26					Il1r1	-3.78111	2.55868e-40
Tyrobp	6.14589	2.22496e-26					Smarca1	-5.06806	3.21029e-40
Ankrd28	2.93446	2.72215e-26					Fhl2	-4.16797	5.65663e-40
Mcemp1	5.79778	2.78523e-26					Loxl4	-4.32906	6.28024e-40
Arhgap30	6.82189	2.79709e-26					Nsg1	-4.40729	6.63144e-40
Sell	5.50372	2.93632e-26					Epb41l3	-4.30888	6.65176e-40
Edem2	2.07729	3.1845e-26					Sdc3	-3.96248	7.86351e-40
Msh2	2.24541	3.26131e-26					Pdgfa	-3.79217	8.42396e-40
Mylk3	4.12979	3.27023e-26					Fez1	-3.69011	9.4642e-40
D16Ertd472e	3.24791	3.32472e-26					Fndc4	-4.85954	9.5757e-40
Rab38	4.2171	3.83709e-26					Bin1	-2.87408	1.08993e-39
Dennd2d	3.85396	4.85314e-26					C1qtnf2	-4.31554	1.15734e-39
Impa2	2.39856	5.74658e-26					Timp3	-3.5309	1.27623e-39
Cldn15	4.05655	5.92381e-26					BC067074	-4.18575	1.31878e-39
Ndrg2	3.00693	6.29616e-26					Acta1	-5.73404	1.48757e-39
Coro2a	3.81124	7.41525e-26					Tcaf1	-3.78041	1.60932e-39
Rgs18	5.69295	7.74364e-26					Vim	-3.28963	1.64233e-39
Ptpn22	5.34478	8.85624e-26					Gprc5a	-4.17767	1.76305e-39
Elavl2	2.94373	1.12516e-25					Spsb1	-3.41618	1.81301e-39
Camp	6.00716	1.79447e-25					Sash1	-3.49818	1.86436e-39
2001-09-01	3.93436	1.87835e-25					Meis3	-3.90924	2.09229e-39
Chst13	5.67419	2.20094e-25					Adra1d	-5.64082	2.14791e-39
Cybb	5.23048	2.21474e-25					Slc6a17	-5.66368	2.54149e-39
Acpp	5.06685	2.56984e-25					Crabp2	-4.19159	2.5883e-39
Gca	2.87586	3.35397e-25					Maged1	-2.90717	2.81975e-39
Rmi2	3.27087	3.45541e-25					Ogn	-5.24188	3.43248e-39
Cd37	5.62671	3.75098e-25					Gnai1	-4.7938	3.49816e-39
E2f2	4.28295	5.50172e-25					Itgbl1	-4.64816	5.11554e-39
Dut	2.70491	5.85048e-25					Mxra7	-3.34815	5.41209e-39
Card9	6.21548	5.90843e-25					Cd109	-3.8125	7.11764e-39
Slc22a4	3.86617	6.34466e-25					Ppp1r14a	-5.2129	7.36464e-39
Abcb7	2.26418	6.43588e-25					Gna11	-2.44093	8.00406e-39
Bub1b	2.81479	6.84443e-25					Erbb2	-4.66566	8.35154e-39
Ffar2	5.80329	8.41679e-25					Timp2	-3.10871	9.72025e-39
Rps6ka1	3.10233	9.11838e-25					Fbln2	-4.36035	1.25996e-38
Sdf2l1	2.50695	9.65324e-25					Tspan7	-4.29314	1.27894e-38
Fut8	3.12627	9.68213e-25					Fgf2	-4.0868	1.42315e-38
Haus4	2.06777	1.0984e-24					Slc27a3	-3.13913	1.44996e-38
Cd177	5.77191	1.11478e-24					Bcar1	-2.78214	1.93517e-38
H2-K1	2.03406	1.11946e-24					Pcolce	-3.75943	2.2709e-38
Fam73a	2.45761	1.13119e-24					Rnd3	-3.7052	2.29958e-38
Arrb2	4.02596	1.22561e-24					Pdgfra	-4.0972	4.09577e-38
Rnf130	2.53372	1.37344e-24					Mfge8	-3.50419	4.76868e-38
Tfap4	2.67338	1.56985e-24					Slit2	-4.48122	5.55755e-38
Mapkapk3	3.06177	1.81891e-24					Rbp1	-3.96864	6.1747e-38
Itgam	5.95968	2.12503e-24					Arid5b	-3.04248	6.32205e-38
Trib1	2.073	2.14502e-24					Enc1	-2.74233	6.37307e-38
Dedd2	2.65288	2.46332e-24					Rras	-2.9307	6.82287e-38
Mfsd2b	4.77554	2.57425e-24					Col4a5	-4.0415	1.0097e-37
Mcm2	2.46352	2.8707e-24					Cbr3	-4.83345	1.04263e-37
Wdr76	2.76047	3.02287e-24					Gfra1	-4.62517	1.0458e-37
Vav3	3.2749	3.11678e-24					Hand2	-4.52708	1.21172e-37
Zfand4	3.54578	3.21734e-24					Sync	-4.46319	1.44793e-37
Tbc1d8	4.29079	3.32967e-24					Serpinh1	-3.86839	1.52581e-37
Hbb-bt	5.37788	4.17339e-24					Slco2a1	-4.12918	1.54093e-37
Prodh	3.75487	4.32058e-24					Smoc2	-4.11828	1.68092e-37
Cd300lf	6.51892	4.75778e-24					Htra3	-3.79785	2.53885e-37
Tmem38b	2.07039	5.27904e-24					Cspg4	-5.21599	2.83351e-37
Hmha1	4.91648	5.69057e-24					Tcfl5	-4.70462	3.88648e-37
Kctd12	2.69181	6.3652e-24					Tgfbr2	-2.34852	4.24944e-37
Kcng2	4.71648	6.97048e-24					Apbb2	-4.07234	4.79907e-37
Hmgb3	2.39261	8.00044e-24					Rbms3	-4.5204	4.97925e-37
Serpinb2	4.7604	8.83404e-24					Shisa4	-3.51668	5.25023e-37
Rgcc	4.61168	9.42105e-24					Col14a1	-4.01913	6.93997e-37
Sp100	4.24463	1.00558e-23					Usp13	-4.14774	7.0034e-37
Cdt1	3.00213	1.16707e-23					Mapre3	-3.31865	9.41529e-37
Myo1g	5.69133	1.34595e-23					Gm7809	-4.34055	9.46885e-37
Ttc7	3.29777	1.52846e-23					Ier5l	-4.2146	1.01345e-36
Gm5483	5.39265	2.02115e-23					Irx1	-4.58393	1.09276e-36
Pold1	2.48992	2.08608e-23					Ids	-2.92518	1.43213e-36
Tmem216	2.72291	2.30083e-23					Bok	-4.61764	1.50723e-36
Fgf3	5.77248	2.49873e-23					Rspo3	-4.17563	1.83663e-36
Pold3	2.31148	2.645e-23					Cpne8	-3.21396	1.98062e-36
Nasp	2.47497	3.25436e-23					Ndrg4	-4.17002	2.40591e-36
Gata1	4.35154	3.29977e-23					Fbxo32	-3.26355	2.98814e-36
Cdca3	2.17468	3.44845e-23					Serpinb6b	-4.22699	3.06186e-36
Acss1	4.70109	3.63246e-23					Adgrg2	-4.07461	3.82575e-36
Mag	4.99526	3.67721e-23					Nfatc4	-3.81265	3.90648e-36
Nebl	4.99959	3.82799e-23					Mme	-4.9075	3.92423e-36
Cd47	2.77588	4.41765e-23					Wasf3	-5.11572	4.9343e-36
Csgalnact2	2.93473	4.61462e-23					Msln	-4.35086	5.36104e-36
Pttg1	2.03716	4.77078e-23					Arsj	-4.68163	5.4235e-36
Mgat4a	3.12729	5.47082e-23					Slc5a7	-5.91199	6.29696e-36
Tnfaip8	3.30699	5.85603e-23					Map3k7cl	-5.42004	7.7217e-36
Cd274	2.93296	6.34822e-23					Snn	-3.08994	8.64774e-36
Dok3	5.25381	6.52045e-23					Thbs3	-3.77441	8.74868e-36
Spint1	4.21938	6.63822e-23					Tbc1d9	-3.77804	8.86145e-36
Ubash3b	2.35886	6.70319e-23					Zdbf2	-4.20412	9.3423e-36
Mcm7	2.49975	7.39728e-23					Msx1	-5.61187	1.06795e-35
Tmem194	2.47162	9.14948e-23					Pdlim5	-2.46062	1.17434e-35
Dcbld1	2.17896	1.139e-22					Impact	-2.83581	1.41835e-35
Chd7	4.65418	1.24176e-22					Gucy1b3	-3.6854	1.44533e-35
Pstpip1	3.44334	1.59282e-22					Arhgef25	-3.29686	1.46725e-35
Lilr4b	5.89661	1.79518e-22					Foxs1	-5.16567	1.67006e-35
Rbl1	2.04811	1.81856e-22					Stmn2	-5.72194	1.70977e-35
Chaf1b	2.09176	2.99461e-22					Gpnmb	-3.90409	1.75498e-35
Ccl3	6.40349	3.31159e-22					Tll1	-5.09832	1.85993e-35
Cyfip2	3.32213	3.4028e-22					Plcl1	-3.68327	2.64921e-35
Gbe1	2.24911	3.4028e-22					Gpr137b	-3.92092	3.26156e-35
Cmtm7	2.70309	3.48562e-22					Bmpr1b	-5.28166	5.23831e-35
Ssx2ip	2.56974	3.79395e-22					Ptk7	-2.64634	5.58137e-35
Ccdc125	3.91403	4.11677e-22					Tbx18	-3.60736	6.16041e-35
Map7	3.71862	4.15244e-22					Jam3	-3.14722	6.22292e-35
Celsr3	5.0141	4.35727e-22					Col2a1	-5.68384	6.78647e-35
Inpp5j	5.51316	4.35768e-22					Gap43	-4.925	7.39172e-35
Prkcb	5.53858	4.6907e-22					Gucy1a2	-3.94264	8.90718e-35
Ppat	2.09004	5.17517e-22					Mrgprf	-5.19474	1.10468e-34
Rnase2a	5.19344	5.20999e-22					Cnn2	-2.34363	1.59472e-34
Tipin	2.17114	6.44371e-22					Fam124a	-3.8237	2.01676e-34
Podxl	3.55195	9.10756e-22					Tuba1a	-4.26678	2.03177e-34
Serpinb10	5.84813	9.76458e-22					Ddit4l	-3.8413	2.12048e-34
Cxcr2	6.66976	1.28061e-21					St5	-3.61886	2.19676e-34
Nkg7	5.81555	1.28132e-21					P4ha3	-4.52349	2.63479e-34
4930519L02Rik	5.92828	1.35589e-21					Epha3	-4.51981	2.7773e-34
Siglecf	5.81251	1.51505e-21					Sulf1	-3.8345	2.81129e-34
Gm13237	4.12662	1.67743e-21					B3gnt9	-3.09442	2.94355e-34
Ttpa	4.00279	2.09781e-21					Ebf3	-4.33948	2.99758e-34
Mcm4	2.19565	2.11761e-21					Hic1	-4.21499	3.4486e-34
Car2	4.96551	2.57897e-21					Igfbp3	-4.97735	3.80455e-34
Il2rg	3.64631	2.823e-21					Postn	-4.66221	4.34713e-34
Cenpv	2.47868	3.21837e-21					Cfl2	-2.94431	4.66518e-34
Ticam2	4.86336	3.41278e-21					Plpp1	-4.20773	5.07008e-34
Malt1	2.51794	3.4451e-21					Matn2	-3.77432	5.07617e-34
Cdc6	3.05281	3.46303e-21					Myadm	-3.26884	5.86114e-34
Cenph	2.12546	3.59128e-21					Fbn2	-4.09752	6.0127e-34
Peg10	2.2675	4.00184e-21					Rspo2	-5.53122	6.34294e-34
Klf1	5.76725	4.07247e-21					Flnc	-4.34577	6.59566e-34
B4galnt1	2.22494	5.21458e-21					Fam20a	-3.07208	7.79778e-34
Atg9b	5.85866	5.26926e-21					Sema3f	-5.07853	8.41255e-34
Kcnab2	3.03359	6.43225e-21					Uchl1	-4.51067	1.07005e-33
Elmo1	3.00758	6.52917e-21					Bcl6	-3.65039	1.07263e-33
Cd1d1	2.24419	6.91376e-21					Errfi1	-3.77669	1.09897e-33
Sun2	2.47416	7.81214e-21					Mmp14	-3.48991	1.1788e-33
2210406H18Rik	5.34803	8.10386e-21					Trpc1	-4.87813	1.39375e-33
Chil3	5.59992	8.65915e-21					Dlg5	-4.27822	1.6219e-33
Gstm2-ps1	3.71159	9.00566e-21					Pianp	-3.72134	1.76434e-33
F630028O10Rik	5.77101	1.02908e-20					Nox4	-3.55782	1.80146e-33
Cdk2	2.10468	1.07942e-20					Col3a1	-4.26906	1.82116e-33
Sigirr	4.82766	1.19463e-20					Ptrh1	-3.61383	1.98358e-33
Rad51ap1	2.61484	1.29364e-20					Raet1d	-4.43099	2.08053e-33
Erg	3.15742	1.41101e-20					Serpina3h	-2.93912	2.12508e-33
Gm38345	4.03931	1.46824e-20					Susd2	-4.46115	2.3409e-33
Dtnb	2.01574	1.97834e-20					Ltbp2	-5.0882	2.75088e-33
Rnasel	3.13775	2.08855e-20					Steap2	-3.23599	2.80658e-33
Bora	2.87013	2.23543e-20					Hspb7	-5.88699	3.47988e-33
Ccdc149	2.38177	2.55972e-20					Rgma	-4.52382	3.78975e-33
Lmnb1	2.35347	2.63421e-20					Neurl1a	-4.28206	3.95204e-33
Mcm10	3.03071	2.74656e-20					Mapk8ip1	-3.75969	4.20469e-33
A930003A15Rik	5.55613	2.79096e-20					Ptchd4	-4.55188	4.2225e-33
Spint2	2.74479	2.94795e-20					Hoxd13	-4.52822	5.05496e-33
Slc4a1	5.61204	3.22315e-20					Sema3b	-3.73085	5.76675e-33
Gda	3.0707	3.29833e-20					Abat	-3.83887	6.15641e-33
Ap5b1	2.85483	3.53045e-20					Fcgrt	-3.75136	8.1714e-33
Etv6	2.5733	3.57913e-20					Mrc2	-4.32468	9.35868e-33
Cdca8	2.27542	4.70035e-20					A4galt	-5.05154	9.64322e-33
Fmo5	3.18094	4.70306e-20					Efnb1	-3.59638	1.32639e-32
Knstrn	2.10753	5.41471e-20					Agtr2	-5.32862	1.58427e-32
A630001G21Rik	4.92812	5.67611e-20					Tmem200a	-5.39684	1.67228e-32
Cdca5	2.52371	6.54814e-20					Azin2	-3.43482	1.83614e-32
Rab37	4.6011	7.0108e-20					Gng2	-3.94294	1.91899e-32
Rps6ka5	2.45694	1.28175e-19					Dchs1	-3.90369	2.12452e-32
H2-K2	4.69656	1.29231e-19					Wisp1	-4.01284	2.14402e-32
Pik3cd	3.50392	1.45341e-19					Pcdhgb2	-3.40075	2.60528e-32
Atp8a1	4.04881	1.50145e-19					Capn6	-3.59658	3.37139e-32
Casp2	2.08457	1.61246e-19					Ust	-3.64647	4.12996e-32
Cnr2	5.86332	2.0273e-19					Cacna1h	-5.63451	4.31875e-32
Mbd4	3.01719	2.13023e-19					S100a16	-4.64378	5.2565e-32
Wdhd1	2.69711	2.16155e-19					Lrrc15	-5.89152	5.33489e-32
Pcsk9	3.75107	2.19286e-19					Tspan17	-2.9665	5.48973e-32
Sgk3	2.04409	2.21231e-19					Dact3	-3.2836	5.74906e-32
Lypd6b	4.15668	2.31757e-19					Plscr3	-2.31232	5.81651e-32
Selenbp1	2.57641	2.38036e-19					Ptprm	-4.26963	6.41662e-32
Ptpn18	5.22612	2.61001e-19					Fam129b	-3.5239	7.14732e-32
Diaph1	2.34959	3.06632e-19					Extl3	-2.77314	7.26721e-32
Aunip	3.31594	3.31485e-19					Tmem45a	-5.08094	7.64639e-32
Ces2g	4.05855	3.67348e-19					Mafb	-4.92774	7.92404e-32
Inpp4b	3.50209	3.7932e-19					Prrg3	-4.73473	7.92404e-32
Ccno	3.59612	4.09611e-19					Angpt2	-4.60051	7.96952e-32
Mybl2	3.38072	5.76279e-19					Igdcc4	-4.35506	8.03304e-32
Syngr1	2.99696	5.85714e-19					Pfn2	-4.02846	8.18577e-32
Tnfrsf1b	3.47284	7.03423e-19					Gpx7	-4.40484	8.41201e-32
Fancd2	2.82762	7.03867e-19					Irx3	-5.16376	8.46131e-32
Mdm1	2.40667	8.34616e-19					Cntnap3	-4.6982	9.62588e-32
Gins1	2.3802	8.68201e-19					Ssc5d	-4.30168	1.00154e-31
Gzmb	5.51561	9.45096e-19					Tmcc3	-4.68071	1.00222e-31
Cklf	2.34142	9.5027e-19					Col18a1	-3.37938	1.04846e-31
Rdh12	3.53979	1.09562e-18					Ccnyl1	-2.41148	1.37456e-31
4732496C06Rik	4.70793	1.31311e-18					Tead3	-3.25318	1.4291e-31
Ccdc69	3.40952	1.40485e-18					Ddr1	-3.78743	1.44077e-31
Uhrf1	3.07977	1.44006e-18					Sox11	-4.53203	2.0079e-31
Fut4	3.20074	1.55184e-18					Gng8	-4.61621	2.4742e-31
Gm10419	5.34405	1.72144e-18					Ahrr	-4.84418	2.79796e-31
Fkbp5	2.76223	1.8005e-18					Itgav	-3.01816	3.20611e-31
Pola1	2.4366	1.87332e-18					Pcdhgc3	-2.79164	3.26463e-31
Cdc14a	3.20244	1.91911e-18					Adgrl3	-4.77121	3.63959e-31
Nfatc2ip	2.0762	2.61802e-18					Tgfbi	-3.5298	3.79279e-31
Ptpn3	2.47947	2.65976e-18					Adamts5	-4.23378	3.89863e-31
Aatk	4.76124	2.81784e-18					Hes1	-3.04105	4.54598e-31
Gm1840	2.09838	2.99642e-18					B4galt2	-2.37138	4.58658e-31
Cbfa2t3	3.73673	3.02293e-18					Adcy3	-2.86557	4.82923e-31
Nxpe5	5.24956	3.10936e-18					Hecw2	-4.23193	4.9706e-31
Coro7	3.11848	3.39715e-18					Dlc1	-3.67177	5.0498e-31
I830127L07Rik	5.7963	3.68015e-18					Bmp1	-3.12238	5.24723e-31
BC064078	5.05695	3.73395e-18					Tdrp	-4.47561	5.9e-31
Hba-a1	5.78736	3.97536e-18					Amot	-3.40005	6.66142e-31
Blm	2.92068	5.47168e-18					Vldlr	-3.16028	8.33064e-31
Stfa2l1	5.59286	6.64359e-18					Srgap1	-4.44455	8.34768e-31
Esco2	2.44591	7.13052e-18					Trib3	-3.37178	8.77369e-31
Fbp1	6.41555	7.79607e-18					Fmn1	-3.8995	9.74118e-31
Plac8	4.39296	7.8379e-18					Mapk11	-3.79858	9.92719e-31
Syce2	3.00817	7.93992e-18					Pde3a	-4.50026	1.00678e-30
Arhgef39	3.60385	8.08985e-18					Chst2	-3.79674	1.03435e-30
F2rl2	3.62933	9.60834e-18					Ptprg	-3.47449	1.18049e-30
Lonrf3	3.444	9.79575e-18					Pgap1	-3.75188	1.21646e-30
1700020L24Rik	3.28994	9.98692e-18					Rnase4	-3.3733	1.29185e-30
Ccdc88b	5.49637	1.05248e-17					Basp1	-3.34395	1.39438e-30
Bhlha15	4.84255	1.09887e-17					Itga11	-4.84407	1.53806e-30
Ankrd44	2.42531	1.21081e-17					Krt19	-4.82431	1.80993e-30
Stxbp2	2.69169	1.31412e-17					Sema3d	-3.60937	1.95659e-30
Mpeg1	4.11753	1.34893e-17					Slc16a13	-4.65611	1.98863e-30
Sgms2	2.30951	1.37957e-17					Itga7	-3.35648	2.20475e-30
Slbp	2.02384	1.52406e-17					Trim47	-3.23559	2.34152e-30
Dnmt3b	3.48169	1.73765e-17					Adamtsl3	-4.80135	2.46178e-30
Pak6	3.33481	1.7688e-17					Apcdd1	-4.65143	2.56451e-30
Msh3	2.14208	1.81088e-17					Serping1	-3.31909	2.92022e-30
Atp11b	2.24849	1.86132e-17					Ap1s2	-2.67669	2.98769e-30
Tcrg-C1	5.43043	1.9667e-17					Tram1l1	-4.93693	3.14367e-30
Icosl	3.70554	2.23274e-17					Robo2	-3.54392	3.40586e-30
Gypa	5.82431	2.24167e-17					Dse	-3.39507	3.8515e-30
Spink2	4.99262	2.8031e-17					Fbln1	-2.99645	4.66526e-30
Nlrp12	5.59877	2.87164e-17					Nckap1	-2.6287	5.02324e-30
Angptl8	5.32641	3.15393e-17					Irx5	-3.63442	5.10241e-30
Tbc1d4	2.57578	3.19241e-17					Acvr1	-2.61884	5.41982e-30
Rffl	2.62186	3.66221e-17					Pcdhgb4	-3.1557	5.48999e-30
Fut7	5.6482	3.67977e-17					Apol6	-4.98712	5.54784e-30
Plppr3	4.17532	4.26735e-17					Pdk4	-4.80695	5.6296e-30
Nfam1	4.56554	4.38807e-17					Me3	-4.20987	5.6296e-30
Slc35g1	2.66017	4.47817e-17					Tpbg	-3.20143	5.72492e-30
A430046D13Rik	2.96712	4.53027e-17					Fn1	-4.1328	6.32196e-30
Rfc5	2.10294	4.69392e-17					Gjc1	-4.70924	6.39325e-30
Pcna	2.08234	4.85281e-17					Casp12	-3.25428	6.93293e-30
Dusp6	2.46768	4.93916e-17					Amotl2	-3.65015	7.28537e-30
4933404O12Rik	2.74322	4.96366e-17					Nid2	-3.59218	7.81363e-30
Pmf1	2.10625	5.46991e-17					Cacna1c	-4.67427	8.39077e-30
Slc7a4	2.66984	6.30976e-17					Tmeff2	-4.57212	8.6833e-30
Mir142hg	5.89876	6.40586e-17					Mamdc2	-3.55309	1.00439e-29
Ifitm1	4.96969	7.11486e-17					Mmp23	-4.2877	1.03552e-29
Gmnn	2.99582	7.26325e-17					Ctsk	-4.00409	1.16159e-29
Mst1	4.87473	1.12186e-16					Fyn	-3.27125	1.30959e-29
Alas1	2.66583	1.22559e-16					Lmcd1	-4.96019	1.42497e-29
Slfn3	3.91079	1.372e-16					Mxra8	-2.76154	1.49451e-29
Lin28a	5.73291	1.45456e-16					Igfbp7	-3.68975	1.56823e-29
Fosb	4.29212	1.52317e-16					Zcchc5	-5.66929	1.60828e-29
Spata13	3.10884	1.57987e-16					Sgcd	-6.07239	1.68826e-29
9130208D14Rik	5.14946	1.66331e-16					Rab3il1	-3.75809	1.70184e-29
Traip	2.21846	1.7659e-16					Sox4	-2.456	1.90938e-29
M1ap	3.3685	1.95866e-16					Fosl2	-2.93123	1.93972e-29
Clec7a	5.13145	2.14549e-16					Lrrc75b	-3.801	2.1107e-29
Mms22l	2.05455	2.34672e-16					Itgb1	-2.09548	2.27491e-29
E2f8	3.55672	2.51209e-16					Mmp16	-4.65446	2.30407e-29
Tuba8	4.06527	2.78237e-16					Anxa6	-2.19639	2.50766e-29
Abcg1	3.39048	3.39386e-16					Sulf2	-3.69253	2.72808e-29
Tmem39b	2.1122	3.57466e-16					Spry1	-3.5973	2.75797e-29
N4bp3	3.0084	3.67592e-16					Dsel	-2.97663	2.91376e-29
Lipn	4.66204	4.29687e-16					Mical2	-3.99422	3.50463e-29
Tst	2.9127	4.43646e-16					Dnm1	-4.2694	4.53893e-29
Sort1	2.7226	5.21102e-16					Slc8a1	-2.82226	4.53893e-29
Prex1	4.01726	5.74581e-16					Nfib	-3.28817	4.57739e-29
Ly6g	5.4292	5.95502e-16					Rras2	-3.27446	4.68596e-29
Jarid2	3.78928	6.36204e-16					Pcdhga7	-3.83659	5.00318e-29
5430427O19Rik	4.64794	6.41317e-16					Islr	-4.24336	5.3527e-29
Gm9025	4.95083	6.90598e-16					Chac1	-4.01344	5.72162e-29
Treml2	5.8252	7.14289e-16					Pls3	-2.92659	6.5476e-29
Cd84	6.24162	7.68028e-16					Dpp7	-2.19994	6.58957e-29
Slc16a6	2.63019	7.75091e-16					P3h4	-3.62968	9.19308e-29
Ncapg	2.11932	8.25427e-16					Hbegf	-3.62084	9.54815e-29
1810008I18Rik	5.67171	8.99681e-16					Zfp37	-3.71533	1.03128e-28
Alas2	4.40409	1.01484e-15					Cxx1c	-4.49896	1.20412e-28
Cyp11a1	4.05629	1.0645e-15					Cachd1	-4.11392	1.27408e-28
Slc27a6	3.02323	1.16053e-15					Lrp3	-4.40801	1.32674e-28
Hells	2.4073	1.17146e-15					Ccdc136	-3.86621	1.33278e-28
Lig1	2.22414	1.21784e-15					Cx3cl1	-3.5511	1.5108e-28
Iqgap2	3.07176	1.28812e-15					Sdc4	-4.54031	1.58267e-28
Gm12648	4.87387	1.30406e-15					Kirrel	-3.73907	1.72419e-28
Fam221a	3.20828	1.31901e-15					2010-09-01	-2.857	1.93504e-28
Kif11	2.28064	1.35421e-15					Itgb5	-2.28507	2.00449e-28
Exosc5	2.13475	1.35556e-15					Pappa	-3.8751	2.01022e-28
Arhgap4	5.41253	1.45299e-15					Col1a2	-3.49115	2.28668e-28
Lyar	2.24516	1.52692e-15					Ecscr	-3.78224	3.85187e-28
Pced1b	2.17607	1.54593e-15					Jup	-3.96406	4.10503e-28
Sephs2	2.20201	1.55546e-15					Cacnb3	-3.05957	5.02584e-28
a	5.2811	1.62905e-15					Ddah1	-2.947	6.04829e-28
Fignl1	2.30355	1.81995e-15					3632451O06Rik	-5.34645	6.05595e-28
Chek1	2.03756	1.89002e-15					C1ra	-3.50184	6.16687e-28
Cmpk2	2.69429	2.29721e-15					Npdc1	-2.34857	6.89428e-28
BC100530	5.3692	2.34753e-15					Ptprd	-4.47133	6.92806e-28
Prim1	2.43192	2.69143e-15					Arpin	-3.62298	8.06328e-28
Slc22a3	6.134	2.86302e-15					Ddah2	-3.59814	8.99082e-28
Rrp1b	2.49886	2.97702e-15					Trp53inp2	-2.81053	9.1945e-28
Snai3	5.3751	3.04495e-15					Lrfn3	-4.39406	9.76224e-28
Pcyox1l	2.02497	3.48239e-15					Rin2	-3.32575	9.95641e-28
Mmp8	5.78146	3.54289e-15					Fkbp9	-2.47398	1.02882e-27
Ptafr	4.40083	3.93529e-15					Tfap2a	-4.68361	1.12685e-27
Fbxl14	2.08543	4.06818e-15					Anxa5	-2.70298	1.22097e-27
Gpr65	4.49619	4.10935e-15					Slc1a6	-4.48825	1.30112e-27
Tmem2	3.21013	4.66218e-15					Rab23	-3.25384	1.57275e-27
Dmkn	5.27623	4.74812e-15					Socs5	-2.6077	1.57275e-27
Hbb-bs	5.42765	5.46585e-15					Capn2	-2.90098	1.65628e-27
Cep55	2.33471	5.96373e-15					Glrb	-5.07809	1.69432e-27
Ankrd22	5.97047	5.96581e-15					Rhoq	-2.49689	1.69541e-27
Tsga10	3.25151	6.28097e-15					Cdsn	-6.34262	1.76486e-27
Gimap9	3.09898	6.47356e-15					Tspan9	-3.22123	2.112e-27
B4galnt4	3.54503	8.31036e-15					Atp7a	-2.31617	2.13046e-27
Tnf	6.24339	8.73153e-15					Stard13	-3.92655	2.15589e-27
Tlr7	3.76778	1.01623e-14					Eda	-4.3735	2.46731e-27
Dtl	2.20388	1.01782e-14					Relb	-2.70936	3.10917e-27
Tslp	2.49101	1.06607e-14					Gpm6b	-3.944	3.40086e-27
Phf19	3.26065	1.07912e-14					Boc	-3.1543	3.74848e-27
Zfp711	3.48181	1.09067e-14					Hs6st2	-3.26338	4.23239e-27
Hemgn	5.24683	1.09722e-14					Lrrn3	-4.42853	4.23741e-27
Draxin	3.6269	1.18735e-14					Shc2	-4.08472	4.45856e-27
Six1	2.40322	1.19921e-14					Klf4	-3.7585	5.10837e-27
Xk	2.44006	1.32657e-14					Shox2	-4.25828	5.42903e-27
Adrbk1	2.58438	1.70806e-14					Fam149a	-2.77311	6.91612e-27
Tmem71	3.52664	1.96146e-14					Pcdhb22	-3.69385	7.63968e-27
Adcy7	3.27489	2.17586e-14					Pmp22	-2.77584	8.26077e-27
Nrg2	5.31326	2.19041e-14					Hspg2	-4.09794	8.49873e-27
E330009J07Rik	2.77337	2.46172e-14					Coch	-5.56094	9.32064e-27
Dgkz	2.40256	2.55355e-14					Antxr2	-2.07526	9.38528e-27
Eepd1	2.81252	2.58863e-14					S1pr3	-3.54517	1.1084e-26
Palb2	2.99576	2.70456e-14					Robo1	-3.34508	1.23957e-26
Nipal3	2.42075	2.78581e-14					Cnn3	-3.04767	1.24162e-26
Cenpm	2.1702	2.94297e-14					Lamc2	-3.83722	1.26613e-26
Fcnb	5.92676	3.28153e-14					Prnp	-2.89711	1.28882e-26
Egr1	2.92965	3.36616e-14					Prkd1	-3.36118	1.90433e-26
Abcc2	4.472	3.44275e-14					Rnf150	-3.42225	1.93854e-26
Lrmp	6.57185	3.44379e-14					Tmem151a	-3.7537	2.04378e-26
Arid3a	3.35155	3.55333e-14					Sspn	-4.45097	2.06899e-26
Lrrc25	5.1882	3.90918e-14					Ptgfrn	-3.33591	2.2446e-26
Ncapd3	2.55194	4.38706e-14					Marcks	-2.84028	2.5949e-26
Zfp395	2.11748	4.7219e-14					Cd81	-2.3544	2.6251e-26
Tma16	2.51144	5.18681e-14					Pcdhb17	-3.97967	3.19152e-26
Mogs	2.3293	5.68449e-14					Dnm3	-4.83373	3.21306e-26
Pde11a	4.96831	5.80802e-14					Mum1l1	-2.81319	3.54599e-26
Neil3	3.21711	6.00397e-14					Pcdhga3	-4.53374	3.73231e-26
Ttc21a	4.93131	6.1522e-14					Fam131b	-5.36574	3.79421e-26
Parp1	2.16296	6.41728e-14					Ston1	-2.92233	3.85623e-26
Poc1a	2.01371	6.6235e-14					Rerg	-3.46047	4.32383e-26
Sec14l2	2.68664	6.96438e-14					Rian	-4.15352	4.5559e-26
Pgm2l1	2.40163	7.50832e-14					Gjb2	-5.30116	5.34207e-26
Syk	2.766	8.29159e-14					Dusp3	-2.6917	5.37892e-26
Stfa2	5.28547	8.46636e-14					Lgmn	-3.15502	5.4667e-26
Gpr84	5.16302	9.37379e-14					Glipr2	-2.74257	5.70682e-26
Rif1	2.5553	1.08734e-13					Cyb5r1	-2.22346	5.76577e-26
4930427A07Rik	2.05847	1.1165e-13					Vash2	-3.0981	6.83134e-26
Hmgn2	2.24629	1.38237e-13					Atoh8	-3.39171	6.88023e-26
Brip1	2.04814	1.51331e-13					Dixdc1	-3.54618	7.2989e-26
Ptgds	5.59141	1.65029e-13					Arhgap44	-3.58793	7.33071e-26
D5Ertd605e	3.48959	1.76244e-13					Pros1	-2.54267	7.50334e-26
Ccnb1ip1	4.74493	1.91609e-13					Aspn	-5.76591	7.86163e-26
Nhsl2	3.12473	2.06509e-13					Dlx2	-4.99377	8.0753e-26
Rassf4	2.73722	2.0936e-13					Ptrf	-2.67058	8.58633e-26
Ptgs1	2.27689	2.12785e-13					Fgf10	-4.56947	8.67908e-26
Kel	6.17311	2.17845e-13					Colec12	-2.91356	8.78336e-26
Hcar2	4.77227	2.65871e-13					Cav2	-3.61946	9.65502e-26
Gm9821	5.60317	2.67228e-13					Pth1r	-4.50201	1.03904e-25
G0s2	2.76625	3.01077e-13					Myom1	-3.9672	1.04264e-25
Epb41	2.06696	3.03449e-13					Pbx1	-2.389	1.10045e-25
Napepld	2.16113	3.3589e-13					Pcbp3	-3.04847	1.1904e-25
Trem3	5.97176	3.41911e-13					Plekha1	-2.58465	1.28433e-25
Evi2a	3.16246	3.65457e-13					Adm	-3.90915	1.6242e-25
Fads6	4.47189	3.68082e-13					Dnajb5	-2.63623	1.65603e-25
Slc8b1	3.01515	3.87819e-13					Nrg1	-3.13638	1.85735e-25
Cep128	3.25914	4.3653e-13					Tmbim1	-2.10355	2.05636e-25
Hdac9	2.93991	4.42402e-13					Abca5	-2.62583	2.08904e-25
Xpc	2.42269	5.48919e-13					Kcnk2	-3.99562	2.14816e-25
Rsbn1l	2.01802	6.3124e-13					Pcdhgc5	-2.63053	2.15142e-25
Gbp3	2.03036	6.42037e-13					Col11a1	-5.43283	2.16638e-25
Gm20342	4.54086	6.61014e-13					Svep1	-4.26745	2.36215e-25
Kcnh7	3.99727	8.8839e-13					Frk	-3.3179	2.50785e-25
Srl	2.34563	9.48273e-13					Sesn3	-2.40499	2.67443e-25
Mfsd12	2.0092	9.83711e-13					Aig1	-2.91355	2.69256e-25
Hmgn5	3.63845	1.00163e-12					Pid1	-3.83344	2.73103e-25
Gpr157	2.32271	1.13412e-12					Lgalsl	-3.18466	2.74903e-25
Gapt	7.2843	1.1644e-12					Reck	-3.03248	2.76044e-25
Ptpru	3.67336	1.18235e-12					Vcl	-2.42065	2.79636e-25
Slc37a1	4.60028	1.2661e-12					2200002D01Rik	-3.84492	3.24434e-25
Aoah	6.23132	1.33898e-12					Rgs16	-4.45404	3.39018e-25
Emilin2	2.46006	1.35719e-12					Msx2	-5.28487	4.1844e-25
Fgd4	2.52561	1.38739e-12					Ldb3	-4.62113	4.41631e-25
Il1f9	4.9016	1.47488e-12					Myh11	-5.15927	5.15409e-25
A430078G23Rik	6.62019	1.73677e-12					C130021I20Rik	-4.62866	5.53853e-25
Cep85l	2.06142	1.84656e-12					Ptges	-3.57741	5.54927e-25
Tbc1d22b	2.09784	1.95575e-12					Nipal4	-5.05826	5.61377e-25
BC018473	5.21415	1.97526e-12					Tbx4	-4.81805	5.89608e-25
L3mbtl2	2.25121	2.03405e-12					Abi3bp	-5.12329	7.11451e-25
Gbp7	3.0626	2.04279e-12					Slc16a2	-3.15772	7.11451e-25
F7	6.18789	2.06527e-12					Adam9	-2.50314	7.61806e-25
Tnfrsf9	3.92428	2.23008e-12					Grem2	-5.22155	8.07143e-25
Kcnq5	2.17471	2.38402e-12					Tspyl4	-3.29451	9.86897e-25
Orm1	4.67432	2.43776e-12					5930403N24Rik	-3.6811	1.04733e-24
Sh2d3c	3.03348	2.51844e-12					Prex2	-4.20311	1.32801e-24
Top2a	2.0664	2.55065e-12					Zfpm2	-4.38881	1.34393e-24
Tigit	4.95759	2.97784e-12					Tmem132a	-3.43108	1.38705e-24
Cdc25a	2.28732	3.13193e-12					2003-03-01	-3.46691	1.80141e-24
Gm9733	6.30623	3.15492e-12					Nkain1	-3.21815	1.82345e-24
Ttk	2.10577	3.37651e-12					Tvp23a	-3.62665	1.84029e-24
Rbks	3.22117	3.75773e-12					Gnao1	-4.22537	1.86361e-24
Pbk	2.38581	3.83812e-12					Ctsl	-2.67651	1.92316e-24
Gab3	3.73006	4.03483e-12					Gadd45b	-2.61329	1.94063e-24
Per2	3.28555	4.19294e-12					Ptprz1	-4.72894	1.98427e-24
Phka2	2.00407	4.2148e-12					Osbpl5	-2.88509	2.24488e-24
Tmem8	3.03062	5.06172e-12					Tro	-4.6729	2.27084e-24
Tmem243	2.39726	7.10164e-12					Cped1	-3.3592	2.27084e-24
Ccnjl	3.3955	7.29165e-12					Edil3	-4.42765	2.54382e-24
Il15	4.14873	7.35124e-12					Kif26b	-3.42368	2.74947e-24
Rimbp3	4.98983	7.45537e-12					Hykk	-3.5568	2.77691e-24
Il12rb1	3.3407	8.75735e-12					Phldb2	-3.35045	2.82812e-24
Hbb-y	5.2491	8.82643e-12					Khdrbs3	-4.03213	2.89882e-24
Ampd2	2.47686	8.996e-12					Prkg2	-5.0688	2.94226e-24
Shisa2	2.84846	9.33878e-12					Slc39a6	-2.14367	2.96077e-24
2610318N02Rik	2.13024	1.10701e-11					Prickle1	-2.10324	3.21614e-24
Themis2	5.94007	1.29636e-11					Synpo	-3.58334	3.22024e-24
Esr1	2.37549	1.41759e-11					Cgref1	-3.92433	3.23812e-24
Ptger3	3.29671	1.42017e-11					Serpina3n	-3.32736	3.25285e-24
Ern1	2.90387	1.432e-11					Adam19	-4.33433	3.35679e-24
Chn2	2.4956	1.43706e-11					Cyb5r3	-2.22281	3.60807e-24
Nmral1	2.2126	1.45391e-11					Trnp1	-4.39156	3.74482e-24
Abca2	2.61768	1.48677e-11					Akr1c14	-3.7894	3.84961e-24
Sipa1l1	2.65202	1.70844e-11					Gpr85	-4.45841	3.8539e-24
Atad5	2.75582	1.71641e-11					Arhgef19	-4.37071	4.0562e-24
Fgl2	3.05399	1.75164e-11					Pdlim1	-2.41858	4.18293e-24
Dach1	3.0893	1.82146e-11					Vcan	-4.15421	4.26091e-24
Ccrl2	3.7943	1.84339e-11					Kif5c	-3.81409	4.32623e-24
Nin	3.94656	1.84471e-11					Eps8	-3.29374	4.33219e-24
Kif15	3.33699	1.95959e-11					Loxl3	-3.72273	4.89119e-24
Timeless	2.80711	1.96881e-11					6030419C18Rik	-3.11308	4.98949e-24
Ermap	6.05661	2.05945e-11					Hoxb8	-3.05525	4.98949e-24
Clec4a2	6.77859	2.18851e-11					Fgf5	-4.79561	5.63797e-24
Atad2	2.17239	2.33058e-11					Syt14	-3.8481	5.89213e-24
Mlx	2.09557	2.37186e-11					Kif1a	-4.32685	6.50661e-24
Ttc39a	2.00447	2.42181e-11					Ddit3	-2.74769	6.97042e-24
Sh2b2	2.51541	2.47889e-11					Acvr2a	-3.03036	7.23637e-24
Sema6b	2.52875	2.58868e-11					Igsf3	-3.31788	7.29652e-24
Cep72	2.42321	2.76161e-11					Nradd	-3.17913	7.49637e-24
Dcp2	2.06553	2.82647e-11					Rtn4	-2.04198	7.49637e-24
Anxa9	2.88474	2.87848e-11					Plekho1	-2.57129	8.10992e-24
Lmnb2	2.00758	2.92016e-11					Rora	-2.73256	9.45464e-24
Fam13a	2.16353	2.98931e-11					Angptl2	-3.1982	1.00558e-23
Ino80dos	3.58613	3.08022e-11					Adamtsl5	-3.91327	1.111e-23
Gm6594	2.13636	3.29123e-11					Qpct	-3.71023	1.13138e-23
Mlxipl	5.56744	3.31004e-11					Mnda	-4.74137	1.13172e-23
BC037034	3.47204	3.3732e-11					Ephb4	-2.49397	1.18068e-23
H2afz	2.32197	3.59471e-11					Twist2	-4.92934	1.18471e-23
Psmb9	2.72721	3.86014e-11					Lpp	-3.09789	1.21966e-23
AB124611	4.44426	3.94914e-11					Gata6	-3.6752	1.22157e-23
Wdfy4	5.95177	3.98037e-11					Pcolce2	-4.40311	1.26442e-23
Spc24	2.21319	4.11135e-11					Pkia	-3.72643	1.28821e-23
Il21r	7.65961	4.13434e-11					Igfbp5	-4.373	1.31795e-23
Il2ra	6.41106	4.16461e-11					Scd1	-3.2936	1.35047e-23
Prtg	2.65435	4.31042e-11					Slc1a3	-5.45307	1.40069e-23
Deptor	2.4589	4.31663e-11					Fam46b	-4.65915	1.48306e-23
Mdga1	2.93988	4.36888e-11					Smoc1	-4.21288	1.57099e-23
Ncapd2	2.4324	4.50205e-11					Megf6	-4.52694	1.61124e-23
Spdl1	2.37865	4.57512e-11					Naaa	-2.76159	1.67513e-23
Igfbp4	2.0342	4.70796e-11					Ackr3	-3.54474	1.69114e-23
E230016K23Rik	3.00397	4.89783e-11					Sfrp4	-3.7221	1.73292e-23
Map3k5	3.16256	5.28667e-11					Lgi2	-3.62293	2.19427e-23
Zcchc8	2.06784	5.32861e-11					Itih2	-4.67079	2.30083e-23
Akr1c13	3.8715	5.5471e-11					Tnfrsf12a	-3.22205	2.52579e-23
Pim2	2.45061	5.82696e-11					Baiap2l1	-4.27931	2.54074e-23
Spag5	2.35867	5.85644e-11					Nkain4	-3.17946	2.6353e-23
Abca7	2.97038	5.97043e-11					Klk8	-5.1138	2.7881e-23
Cenpu	2.05508	6.1155e-11					Nr4a1	-3.34009	2.7887e-23
Tas1r1	4.01615	6.44471e-11					Gpr137b-ps	-3.3278	3.34762e-23
E230032D23Rik	5.41744	8.44912e-11					Irx2	-3.20536	3.39266e-23
Incenp	2.51407	8.99981e-11					Cpxm1	-3.80121	3.47248e-23
Faah	4.478	9.41435e-11					Adam12	-4.04623	3.52963e-23
Ugt8a	5.29036	9.78853e-11					En1	-4.01404	3.61518e-23
Atp1b2	3.08267	1.01323e-10					Nkd2	-3.1079	3.66567e-23
Bsn	3.47965	1.02498e-10					Numbl	-3.05795	3.81e-23
Add2	2.92897	1.05181e-10					Cfap157	-3.27614	4.02374e-23
Bcl2	2.13098	1.05933e-10					Naaladl2	-4.47944	4.05199e-23
Trem1	5.59518	1.09913e-10					1700007K13Rik	-4.52015	4.09466e-23
Mutyh	2.20801	1.11474e-10					Il17d	-4.22775	4.4086e-23
Brca1	2.83833	1.13381e-10					Cthrc1	-5.03986	4.57529e-23
Kif24	2.7885	1.13821e-10					Ecm1	-2.16502	4.80766e-23
Lat	4.64211	1.21826e-10					Dusp27	-4.34426	5.44134e-23
Baz1a	2.69982	1.24844e-10					Ccbe1	-4.72369	5.64281e-23
Casp1	3.57419	1.26366e-10					Wnt4	-4.33849	6.2137e-23
Rin3	2.80609	1.27015e-10					Metrnl	-2.58506	6.33663e-23
Smpdl3b	2.39887	1.39911e-10					Adamtsl1	-4.09252	6.51993e-23
Cks2	2.02393	1.40448e-10					Il17rd	-4.3853	6.73728e-23
BC030867	2.23268	1.43647e-10					Scara5	-5.16971	7.00804e-23
Ogfrl1	2.06082	1.48474e-10					Chmp4c	-3.51698	7.92308e-23
Stfa3	6.36751	1.57202e-10					Cdr2l	-3.5301	8.80195e-23
Trpv6	3.79043	1.61247e-10					Arhgdig	-3.49954	9.17625e-23
Iqcg	2.88133	1.62931e-10					Ankrd50	-2.74561	1.05086e-22
Ugt1a7c	2.51761	1.66706e-10					6330416G13Rik	-3.15624	1.16389e-22
Parp16	2.24157	1.70585e-10					Mtmr10	-2.28516	1.29424e-22
Hgf	2.75055	1.74574e-10					Tax1bp3	-3.02888	1.36117e-22
Cldn23	4.44882	1.77354e-10					Tbxa2r	-4.29617	1.39107e-22
Calr	2.11209	1.92562e-10					Pcdhga6	-4.09036	1.49388e-22
Ccdc77	2.15301	2.12469e-10					Magi2	-3.90295	1.5143e-22
Rnase10	4.8205	2.14807e-10					Rhoc	-3.35017	1.5698e-22
Rps6kl1	2.64476	2.2738e-10					Mtss1l	-2.68259	1.68601e-22
Gm29018	6.08826	2.28646e-10					Wwtr1	-2.18241	2.39941e-22
Lrrk2	2.28533	2.51936e-10					Smad6	-3.81813	2.45936e-22
Cd28	2.2623	2.63131e-10					Epb41l1	-3.21854	2.64693e-22
Map3k15	3.36268	2.73409e-10					Nagk	-2.24285	2.65587e-22
Clu	2.1075	2.77406e-10					Rbms2	-2.01645	2.789e-22
Ptch2	4.86109	2.93906e-10					Cbr2	-5.39206	2.80545e-22
Adgre1	4.89951	3.00073e-10					Atp8b1	-4.5787	2.89003e-22
Osm	4.78927	3.01762e-10					Rprm	-4.00975	3.02691e-22
Cnnm3	2.00838	3.04471e-10					A630033H20Rik	-4.44477	3.08105e-22
Gm28809	3.0099	3.0506e-10					Fkbp14	-3.13249	3.15914e-22
C5ar1	5.33558	3.43287e-10					Gfpt2	-2.26284	3.18132e-22
Map2k6	2.24334	3.4803e-10					Epb41l4a	-3.59926	3.28109e-22
Prg3	5.72217	3.5496e-10					Usp53	-2.41112	3.39117e-22
Hal	2.80979	3.87209e-10					1500015O10Rik	-4.43332	3.67094e-22
Gcnt1	2.10898	4.76649e-10					Mras	-3.40774	3.93423e-22
Madd	2.53263	4.80657e-10					Map1a	-4.20082	4.16077e-22
Hirip3	2.48777	4.85765e-10					Eya1	-3.44207	4.60091e-22
Eml5	4.28597	4.89724e-10					Erc2	-4.05371	4.9374e-22
Hexim2	2.21043	4.93245e-10					Pltp	-3.02518	5.16372e-22
1190007I07Rik	2.2645	5.03772e-10					Hoxa13	-4.75214	5.76342e-22
Fen1	2.45221	5.28242e-10					Pdpn	-3.35369	5.87446e-22
Gm43361	5.189	5.36695e-10					Fstl3	-3.03812	5.92816e-22
C130050O18Rik	5.65693	5.61145e-10					Slc6a8	-3.06156	6.36097e-22
Pcsk4	3.04758	6.12659e-10					Cp	-2.72758	6.51764e-22
Gpr18	4.97963	6.43989e-10					Prss35	-4.8454	6.64648e-22
Ncapg2	2.01964	6.5221e-10					Chl1	-3.98811	6.83422e-22
Ddx26b	3.26035	6.60946e-10					Vasn	-2.78295	6.87788e-22
Rilpl2	2.20673	6.92627e-10					Crmp1	-4.78564	7.24271e-22
Ryr1	3.58547	7.19336e-10					2008-09-01	-2.08318	7.35025e-22
Dffb	2.76728	7.52984e-10					Ppef1	-4.04225	7.38562e-22
Pcna-ps2	2.01632	7.67897e-10					Loxl1	-2.9992	7.76643e-22
Bspry	4.05405	8.21386e-10					Rasl11b	-2.86287	7.95019e-22
Cdk6	2.18697	8.33026e-10					Cth	-3.37468	8.02335e-22
Pld4	6.88635	8.39605e-10					Kdelr3	-2.97976	8.13395e-22
Galnt3	2.09308	8.70374e-10					Gabrb1	-3.47392	8.77942e-22
Tgm2	2.04857	9.69231e-10					Syt11	-2.48071	1.02573e-21
Gm16104	5.00944	1.03863e-09					Adgra2	-2.98548	1.03943e-21
Trpm2	4.43365	1.05902e-09					Npr3	-4.50649	1.05362e-21
Dnajc21	2.04464	1.21544e-09					Ch25h	-3.68611	1.05815e-21
Parvg	4.87736	1.2218e-09					Mfap4	-5.13086	1.06119e-21
Plagl2	2.1018	1.25625e-09					Ccnd2	-2.68622	1.3434e-21
RP23-462D5.5	2.26169	1.26965e-09					Mmp17	-3.50861	1.47529e-21
Fam169a	3.54441	1.31783e-09					Hoxb9	-3.39169	1.61414e-21
Tube1	2.02607	1.39913e-09					Sgcb	-2.40029	1.77049e-21
Psmb8	2.39375	1.47906e-09					Steap1	-3.70866	1.77541e-21
Cd69	5.29835	1.67041e-09					Eda2r	-3.14444	1.83318e-21
Lrr1	2.6323	1.69538e-09					Sall1	-5.29331	1.83455e-21
Psmc3ip	2.21093	1.70694e-09					Tnfsf15	-4.47133	1.88521e-21
Ramp1	3.05334	1.74948e-09					2510009E07Rik	-2.46113	1.94545e-21
Snora31	3.39122	1.81805e-09					Adcy2	-3.06347	2.10006e-21
Frat1	3.53757	1.89219e-09					Col5a2	-3.97798	2.1263e-21
Pip5k1b	3.17685	1.92069e-09					Tbx3	-4.23488	2.20768e-21
Hopx	2.85432	2.20988e-09					S1pr1	-3.57618	2.2145e-21
Pfas	2.02116	2.21147e-09					Tfap2b	-4.64247	2.31083e-21
Chaf1a	2.73511	2.37524e-09					Lhx2	-4.50786	2.75941e-21
Arhgap25	6.94569	2.42171e-09					Chst1	-4.50645	2.95562e-21
Slc17a9	2.52761	2.52618e-09					Myocd	-5.00104	3.10942e-21
Fanca	2.7524	2.68928e-09					Olfml2b	-2.63836	3.41056e-21
Dhx58	2.58947	2.79373e-09					Chst10	-5.1538	3.42161e-21
1810014B01Rik	2.33018	2.8146e-09					Tcea3	-4.3252	3.54531e-21
Klra2	3.40846	2.88295e-09					Col6a3	-3.52473	3.61951e-21
Eme1	2.60878	2.88854e-09					Slc37a3	-2.57727	3.64161e-21
Flt3	5.02908	3.04495e-09					Armcx2	-2.85025	3.65495e-21
Mis18bp1	2.16088	3.17477e-09					Fez2	-2.23746	3.84473e-21
Parp10	2.08623	3.48897e-09					Osbpl6	-4.17477	3.85612e-21
Mroh2a	3.06305	4.10189e-09					Dmpk	-3.50133	4.04455e-21
Rinl	3.41225	4.28772e-09					Gns	-2.45344	4.04455e-21
Smc2	2.04735	5.07323e-09					Mdk	-3.59535	4.71757e-21
Ces1d	5.86957	5.23081e-09					Angptl7	-4.46368	5.52068e-21
Spag1	2.15191	5.44552e-09					Tulp4	-2.73865	5.8969e-21
Mast1	4.65726	5.56606e-09					Ryk	-2.40576	6.81398e-21
Prss22	3.4338	5.79426e-09					Serinc2	-4.1165	6.8632e-21
Maml3	2.26218	6.63092e-09					Kctd15	-2.79502	7.57801e-21
Dennd3	3.19859	6.67106e-09					A930004D18Rik	-3.32156	7.94361e-21
Fgf15	5.19055	6.70391e-09					Trpv4	-4.13338	8.24961e-21
Milr1	5.15818	6.94973e-09					Bcam	-4.0039	8.52686e-21
Kntc1	2.28584	7.25372e-09					Pcdhb16	-4.00046	8.91245e-21
2510016D11Rik	3.70045	7.28993e-09					Penk	-5.41737	8.98595e-21
B230208H11Rik	3.25189	7.39491e-09					Mtus2	-4.30238	1.08041e-20
Adamts3	2.26405	8.0556e-09					Ndnf	-4.2771	1.233e-20
Upp1	2.98135	9.12884e-09					Sgms1	-2.41649	1.28612e-20
Pfkfb4	2.426	9.42179e-09					Icam1	-2.79627	1.28953e-20
Snx20	4.05179	9.7088e-09					Speg	-3.89628	1.29659e-20
Pxylp1	2.81959	1.00794e-08					Tmem106b	-2.10337	1.3145e-20
Fam111a	2.36828	1.00858e-08					Adamts12	-4.64971	1.35968e-20
Tacr1	3.90159	1.08537e-08					Mid2	-2.71477	1.36291e-20
Stxbp5	2.62785	1.19357e-08					Xaf1	-3.79246	1.4461e-20
Tmem139	3.93436	1.19768e-08					Fam13c	-4.46726	1.46523e-20
Itgb7	2.49635	1.27299e-08					Plcxd2	-2.31116	1.49622e-20
Nlrc4	6.09429	1.28104e-08					Src	-2.9082	1.5387e-20
Lipg	2.19772	1.36807e-08					Sema3c	-2.6283	1.55752e-20
Gm17296	2.1155	1.41408e-08					Hcn1	-4.6953	1.66428e-20
Il20rb	2.41688	1.51885e-08					Tinagl1	-2.7808	2.09633e-20
Slc18a2	2.25176	1.5205e-08					Ephb3	-3.93098	2.10793e-20
Tmc7	2.70443	1.56522e-08					Sh3rf3	-4.52963	2.12332e-20
Rem2	3.34272	1.58377e-08					Tenm3	-4.64174	2.16559e-20
Ddx11	2.60646	1.58517e-08					Spon2	-3.52222	2.23529e-20
Tnfsf13	3.40297	1.78417e-08					Gdpd5	-3.35645	2.38201e-20
B3gnt2	2.65406	1.8701e-08					Trps1	-2.16112	2.51797e-20
Pirb	7.78517	1.90011e-08					Glis2	-2.81482	2.5358e-20
Prss57	4.45472	2.00256e-08					Axl	-2.7788	2.59404e-20
Gm25047	3.41938	2.15004e-08					Fas	-2.87288	2.98386e-20
Prss34	4.87313	2.41585e-08					Wnt9a	-3.7462	2.99571e-20
Ticrr	2.79887	2.46657e-08					Ccdc80	-3.64903	3.09327e-20
Rasgrp4	4.90902	2.4873e-08					Slc7a2	-3.58849	3.31729e-20
Bard1	2.27352	2.53203e-08					P2rx5	-4.33212	3.63715e-20
Gm10282	2.22518	2.58021e-08					Fbxo25	-2.16675	3.85785e-20
Stmn1	2.05637	2.59744e-08					Pitx2	-3.53354	3.91288e-20
Slc28a2	7.93795	2.62535e-08					Hmga2	-3.03702	4.09235e-20
Nt5c3	2.45346	2.63216e-08					Hhat	-2.72759	4.42065e-20
Ceacam10	6.51791	2.70626e-08					Rgs3	-3.59948	4.45901e-20
St6galnac3	2.27519	2.75885e-08					Ppfibp1	-2.13684	4.48156e-20
Cxcl2	4.38344	2.79768e-08					Adcyap1r1	-4.34047	4.72682e-20
Tnfaip6	2.65135	2.84496e-08					Calml4	-3.69252	5.08561e-20
Gm10612	7.05024	2.96543e-08					Mcc	-4.47993	5.10527e-20
Rad54b	2.2121	3.00311e-08					Copz2	-2.76892	5.28581e-20
Fgd2	5.9563	3.229e-08					Jam2	-2.96123	5.42243e-20
Pkmyt1	2.55199	3.26536e-08					Pygo1	-3.15696	5.67611e-20
Ssh2	2.2957	3.5675e-08					St8sia2	-4.7992	6.08248e-20
Glt1d1	5.5228	3.8417e-08					Aox1	-3.87425	6.38106e-20
Hba-x	6.19973	3.91575e-08					Tnmd	-4.90528	6.70836e-20
Gpr171	5.09895	4.02593e-08					P3h3	-2.843	7.50015e-20
Hip1r	2.31439	4.50377e-08					Clec14a	-3.20081	7.65159e-20
Hist2h2be	2.31385	4.51926e-08					Fam131a	-3.6545	8.45461e-20
Dtx4	2.71893	4.61309e-08					Plin4	-4.80969	8.46579e-20
Epb42	4.88786	4.64374e-08					Cdc42ep1	-3.05498	8.78875e-20
Arrb1	2.28847	4.794e-08					Rnf122	-3.5767	8.97414e-20
Rassf2	2.12763	4.94587e-08					Csf1	-3.34049	9.04967e-20
Cyth1	2.02334	5.18323e-08					Ednra	-2.85216	9.74202e-20
4933440M02Rik	4.66479	5.3284e-08					Plxnb2	-3.12058	1.28175e-19
Fcor	2.19847	5.84253e-08					Fbxl7	-4.33944	1.49387e-19
Recql4	3.00963	5.94141e-08					Fsd1	-4.68046	1.53145e-19
Cldn13	6.72868	6.04701e-08					Trim2	-3.50661	1.53588e-19
Tnfrsf14	2.84302	6.12065e-08					Glis1	-3.97688	1.71806e-19
Slco4a1	2.92468	6.2617e-08					Slit3	-3.1818	1.76595e-19
Gm15753	7.67422	6.49987e-08					Kank1	-3.03137	2.02842e-19
Dyrk3	2.29452	6.73073e-08					Shb	-2.64489	2.03862e-19
Mmp9	4.41763	7.1865e-08					Ttc28	-3.42311	2.14798e-19
Muc6	5.48991	7.29592e-08					Arl4c	-3.4873	2.32039e-19
Zfp773	4.83713	7.60444e-08					Dmd	-3.496	2.32561e-19
Kif19a	3.14092	7.62804e-08					Msi1	-4.64073	2.44842e-19
Lipe	2.14176	7.81068e-08					Hist1h2bc	-2.95024	2.6409e-19
Bzrap1	5.80352	8.39591e-08					Col5a1	-4.01438	3.46132e-19
Dnajc12	2.08628	8.61445e-08					Gadd45g	-2.9101	3.56463e-19
Dennd1c	6.27266	8.71368e-08					Kctd11	-2.21299	3.61807e-19
Shcbp1l	5.2714	9.47659e-08					Skida1	-3.94727	4.15244e-19
Csf3r	7.33236	9.79601e-08					Hoxc10	-3.64023	4.26366e-19
Them6	2.70995	9.81542e-08					Praf2	-2.08945	4.46324e-19
Pfkfb3	2.06787	1.02033e-07					Hoxc9	-3.65906	4.59074e-19
Gm21975	5.53553	1.0665e-07					Pi15	-5.10056	4.63e-19
Gzmc	4.47205	1.18886e-07					Trpm4	-2.13494	4.95513e-19
Gm5648	3.81144	1.18987e-07					Cyp7b1	-5.36007	5.03907e-19
Ralgapa1	2.06641	1.35559e-07					Tnfrsf11b	-4.40131	5.07569e-19
4930438A08Rik	7.36231	1.35689e-07					Pla2r1	-3.08752	5.55005e-19
Tbxas1	2.7116	1.42448e-07					Rftn2	-4.07023	5.66916e-19
Naip5	7.76308	1.44744e-07					1190002N15Rik	-2.04626	5.98465e-19
Gm13431	5.03228	1.45487e-07					Sertad4	-3.79523	6.22451e-19
Dmxl2	2.18118	1.46171e-07					Dusp14	-2.99666	6.35904e-19
Pklr	6.66235	1.54712e-07					Hhipl1	-3.90062	6.54553e-19
Ppargc1b	3.30965	1.59952e-07					Gm42944	-4.07593	6.86124e-19
BC021614	7.55121	1.67235e-07					Kcnab1	-3.6387	7.05615e-19
Rasd1	4.9361	1.71901e-07					Jag1	-3.26458	7.30974e-19
Ankle1	2.88549	1.75984e-07					Nnat	-3.28717	7.70952e-19
Nxpe2	5.46178	1.83524e-07					Arhgap20	-5.28743	7.78591e-19
3010026O09Rik	2.0111	1.89559e-07					Fam19a5	-3.78714	8.75072e-19
B230119M05Rik	4.68057	1.9508e-07					Kazn	-2.89111	9.14281e-19
Gm26577	4.65546	2.00835e-07					Nab2	-2.19888	9.14281e-19
Tex30	2.14168	2.04961e-07					Gbp2	-3.62055	9.55426e-19
Stap1	5.68193	2.19051e-07					Sphk1	-3.45948	1.01287e-18
Mfsd7a	2.86452	2.40512e-07					Wfs1	-2.74924	1.06298e-18
Bcl2a1d	6.31744	2.5835e-07					Dact1	-4.09445	1.09615e-18
Syne1	3.53243	2.79344e-07					Dok4	-2.59809	1.10227e-18
B430306N03Rik	5.63025	2.82967e-07					Bhlhe22	-5.21896	1.12225e-18
Icam4	4.37091	2.82967e-07					Csdc2	-3.58188	1.17637e-18
Tnnt1	2.49261	2.89529e-07					Rasal2	-2.19234	1.17837e-18
Gse1	2.40657	2.91504e-07					Lpar1	-4.12641	1.28855e-18
C430042M11Rik	3.82208	2.95103e-07					Maged2	-2.72463	1.3145e-18
4930486L24Rik	2.22931	2.99726e-07					Pycr1	-2.34195	1.40926e-18
Gm45151	4.23946	3.40912e-07					Itgb8	-4.8979	1.46475e-18
Entpd1	2.446	3.45647e-07					Cyr61	-2.51299	1.55019e-18
Anks1	2.23157	3.8172e-07					Gucy1a3	-4.04177	1.5539e-18
Mns1	2.46892	3.89385e-07					Lix1l	-2.0885	1.67377e-18
F830208F22Rik	4.38189	4.05299e-07					Gata3	-3.78046	1.68037e-18
Tbc1d10c	3.28211	4.08749e-07					Srxn1	-2.11565	1.68347e-18
Trgj2	5.95642	4.10674e-07					Sgtb	-2.75701	1.68633e-18
Ralgapa2	2.04058	4.27476e-07					Nr2f1	-4.22244	1.72022e-18
Glod5	7.33468	4.33745e-07					Smad9	-5.29768	1.77585e-18
Gm37691	6.52085	4.7031e-07					Tbx5	-3.48925	1.77951e-18
D930015E06Rik	2.10433	5.24443e-07					Rragd	-2.80841	1.83959e-18
F5	2.77122	5.27849e-07					Car6	-4.52369	1.86064e-18
Mfng	6.61137	5.32574e-07					Sema6d	-4.08337	1.88334e-18
Nav2	2.03933	5.4202e-07					Tnnt2	-4.52074	1.93224e-18
Gp1ba	2.71833	6.10195e-07					Syndig1	-5.27621	1.96687e-18
Smc4	2.04404	6.19648e-07					Ccdc68	-3.19208	1.96996e-18
Slc38a5	5.42023	6.3394e-07					Kank4	-4.50809	2.00172e-18
Slfn4	8.0609	6.41892e-07					Tm4sf1	-2.87272	2.02592e-18
Cdc7	2.24956	6.76587e-07					Zeb1	-2.13671	2.0632e-18
Kifc5b	2.00142	6.8116e-07					Asah1	-2.01966	2.0947e-18
Slc44a4	7.23921	7.4126e-07					Cnrip1	-3.40591	2.11283e-18
Tcrg-C4	5.70408	7.71512e-07					Cd276	-2.86355	2.2219e-18
Nrg4	2.83015	7.86329e-07					Lrp1	-3.81757	2.25541e-18
Slc36a2	4.06753	8.1082e-07					Zdhhc14	-3.25501	2.3442e-18
C030034L19Rik	6.98914	8.17593e-07					Dzip1	-3.94152	2.35793e-18
BC117090	8.06668	8.45404e-07					Tmod2	-4.40266	2.51586e-18
1700001L05Rik	2.05838	8.57702e-07					Elovl4	-4.7747	2.67228e-18
Gm37254	2.35829	8.73966e-07					Brsk1	-4.59371	2.73777e-18
Trim14	4.9788	8.87722e-07					Large	-2.34508	2.74709e-18
Jak3	2.31073	9.08394e-07					Megf10	-3.71974	2.79098e-18
Pole	2.41858	9.22231e-07					Apba1	-3.77223	2.81456e-18
Gm7972	3.49762	9.2992e-07					Kitl	-2.9931	2.86687e-18
Abcb4	3.98208	9.3869e-07					Plce1	-4.43454	2.97653e-18
Dnmt1	2.45314	9.66069e-07					Ptpdc1	-2.23023	2.98077e-18
Ifitm6	5.0722	1.02542e-06					Pcp4l1	-4.10843	3.05278e-18
Fam78a	2.44553	1.09687e-06					Rasa4	-3.87938	3.12352e-18
Asprv1	4.7371	1.13446e-06					Negr1	-4.52854	3.32325e-18
Trim30a	2.81701	1.35178e-06					Pde1a	-3.98214	3.36946e-18
Il1b	6.83562	1.35182e-06					Il11ra1	-2.13978	3.39269e-18
Rfx2	2.68807	1.36845e-06					Rassf8	-2.28538	3.54655e-18
Zgrf1	2.27193	1.39686e-06					Nkd1	-4.04413	3.63236e-18
Muc3a	7.31182	1.48549e-06					Cap2	-3.42991	3.71934e-18
Tex40	3.68472	1.50488e-06					Sbsn	-2.72756	3.83098e-18
Prps1l1	6.75012	1.5058e-06					Akap12	-4.41982	3.9194e-18
Zfp473	2.63311	1.5058e-06					Fam110b	-2.96477	4.22844e-18
Srd5a1	2.06919	1.52202e-06					Cdh18	-5.2731	4.36335e-18
Espl1	2.32582	1.5526e-06					Adra1b	-4.42496	4.39863e-18
Gm12498	6.38166	1.70134e-06					Gpr173	-3.76632	4.48422e-18
Adora2a	2.33717	1.70863e-06					Kcne4	-3.97802	4.76735e-18
Sh2d5	3.71629	1.73533e-06					AI607873	-4.94219	4.99119e-18
Hormad2	4.87348	1.75938e-06					Pde5a	-2.63057	5.03883e-18
2210010C04Rik	5.30084	1.76739e-06					Foxf1	-4.15215	5.03955e-18
Gm10658	3.32928	1.77243e-06					Eln	-5.05578	5.3278e-18
Gm43143	4.54233	1.78522e-06					Gdnf	-4.41506	5.476e-18
Gm10384	7.25229	1.90876e-06					Vwa5a	-2.16804	5.48723e-18
Ipcef1	7.0159	1.94475e-06					Bche	-5.10186	5.82296e-18
Lax1	4.08825	1.95263e-06					Mtmr11	-3.48668	5.91294e-18
Gm17088	7.16078	2.00193e-06					Fam57a	-2.54025	6.02072e-18
Gm11223	2.03771	2.10115e-06					Htr2a	-2.60986	6.03659e-18
Casc5	2.44373	2.12591e-06					Btbd3	-2.41751	6.12762e-18
Hrh2	6.6959	2.18386e-06					Snap91	-4.79638	6.28285e-18
Bcl2a1a	5.38938	2.18748e-06					Elfn1	-4.17486	6.64359e-18
Gm43360	7.0726	2.23916e-06					Dpep1	-6.19414	7.02061e-18
Ttll4	2.16638	2.28217e-06					Arhgef17	-3.18786	7.15005e-18
Tjp3	4.30139	2.36429e-06					Anxa2	-2.72097	7.43898e-18
Haus5	3.65271	2.47159e-06					Fam212b	-2.71024	7.92284e-18
AI662270	4.3399	2.48611e-06					Gli3	-2.9274	8.63553e-18
RP23-423B21.6	7.60436	2.55035e-06					Parp3	-2.72625	8.72011e-18
Itgb2l	6.87493	2.56362e-06					Trove2	-2.1736	1.02954e-17
Mir17hg	3.82669	2.6028e-06					Tmem121	-5.28994	1.03338e-17
Kif17	3.72481	2.74399e-06					Sdc1	-2.86049	1.11111e-17
Lpo	4.76298	2.80987e-06					Btbd11	-3.87688	1.14055e-17
Uba7	2.07957	2.83563e-06					Fam150a	-5.03146	1.38925e-17
Fes	2.46376	3.02308e-06					Nrp2	-3.00589	1.43018e-17
Gramd1b	2.27757	3.09374e-06					Ctnna2	-5.05774	1.50998e-17
Slco4c1	5.13303	3.18225e-06					Slc9a3r2	-2.55181	1.53853e-17
Tnfrsf8	4.72907	3.3368e-06					Kdelc2	-2.16389	1.70684e-17
4932438H23Rik	4.60705	3.37159e-06					Mamld1	-4.65446	1.79156e-17
Gyltl1b	3.71587	3.39704e-06					Pappa2	-5.43184	1.81697e-17
Pycard	3.35388	3.42837e-06					Ereg	-4.38147	1.83926e-17
Itpka	4.33326	3.70147e-06					Nmnat2	-4.22362	1.89877e-17
Ptk2b	2.21926	4.01714e-06					Enah	-2.96358	1.95649e-17
Ap1g2	2.00247	4.03713e-06					3110043O21Rik	-2.61987	1.97275e-17
Sla2	3.8185	4.10374e-06					Dpysl4	-4.33869	2.02163e-17
Baz2b	2.65149	4.16604e-06					Rab15	-4.37615	2.10543e-17
Oxtr	3.9338	4.20158e-06					Klf15	-4.17538	2.11897e-17
Alpk2	3.95397	4.22584e-06					Trp53i11	-2.51453	2.28264e-17
Cntnap1	2.17471	4.40816e-06					Map1lc3a	-2.88427	2.28481e-17
Gm21814	3.80524	4.41452e-06					Upk1b	-3.07805	2.31427e-17
4930581F22Rik	2.74433	4.42805e-06					Sorbs1	-3.17183	2.3704e-17
1810026B05Rik	2.32881	4.49703e-06					Ptgfr	-5.72845	2.45242e-17
Sh3tc1	2.41234	4.52195e-06					Amotl1	-3.63133	2.69346e-17
Prf1	5.9376	4.61769e-06					Ier5	-2.08429	2.69346e-17
Cracr2a	2.69881	4.89073e-06					Pgm5	-3.62965	2.77907e-17
4933406C10Rik	3.18255	4.96865e-06					Mmp15	-3.66526	3.20283e-17
Tespa1	5.86091	4.96991e-06					Gm1673	-6.31575	3.25868e-17
Troap	2.24818	5.00198e-06					Limch1	-4.24969	3.60834e-17
Spocd1	3.1564	5.12761e-06					Col4a2	-3.76499	3.6883e-17
Gm16575	7.21232	5.44478e-06					Parm1	-2.95287	3.6977e-17
Slc39a2	3.31295	5.59988e-06					Hebp2	-3.98246	4.02903e-17
AA914427	3.92129	5.68208e-06					Lpar4	-3.73807	4.1334e-17
RP24-160I20.1	5.29423	5.78455e-06					Crim1	-2.88336	4.17785e-17
Clspn	2.65207	6.27614e-06					Ptms	-2.21935	4.38807e-17
Rnf225	2.84163	6.27759e-06					Ccl7	-3.37455	4.41379e-17
C5ar2	5.81322	6.29e-06					Fgf13	-4.96919	4.46315e-17
BC035044	5.75031	6.32769e-06					Gli2	-3.98828	4.56566e-17
Mgam	2.44447	6.59384e-06					Casc4	-2.03162	4.63453e-17
Gm11914	3.37582	6.69019e-06					Vps37d	-3.98643	4.7269e-17
Gm11769	3.0992	6.82766e-06					C230034O21Rik	-5.26851	4.76236e-17
Erich5	6.85212	6.89435e-06					Tead1	-3.13016	4.82285e-17
Gp9	7.05083	6.96592e-06					Gldn	-4.67084	4.89173e-17
Rad51b	2.50091	7.29626e-06					Lpl	-3.11358	4.98425e-17
Suv420h2	3.0004	7.32661e-06					Aga	-2.00513	5.02871e-17
Chdh	6.71363	7.34122e-06					Tsc22d1	-2.56643	5.11963e-17
Cd200r1	3.84135	7.34736e-06					Aldh1a2	-4.88369	5.18713e-17
Ctf2	6.88844	7.41672e-06					Pcdhgb5	-3.28229	5.44168e-17
Gm26762	3.97195	7.62108e-06					Il17rc	-2.17987	5.50979e-17
Gm9835	6.42214	7.66206e-06					Dcbld2	-3.01098	5.54594e-17
Ccdc18	3.33969	7.7971e-06					Prkg1	-2.84848	5.63252e-17
1700010I14Rik	2.09124	8.08032e-06					Fam43a	-2.30285	6.01146e-17
Gm24357	2.84815	8.1046e-06					Avpr1a	-4.06643	6.24633e-17
Pabpc1l	3.22164	8.55947e-06					Tmem176a	-2.8956	6.2832e-17
Clec4b2	6.89976	8.79713e-06					Smim1	-2.13277	6.31685e-17
Rbm3os	3.12427	8.91737e-06					Ak1	-2.92061	6.34679e-17
Gm9888	4.10979	9.10367e-06					2610008E11Rik	-2.1079	7.13977e-17
Gm42517	3.76321	9.26023e-06					Pcdhb19	-4.31842	7.84741e-17
4931422A03Rik	4.07448	9.84072e-06					Acan	-6.1689	7.91768e-17
Cd1d2	4.05483	9.89081e-06					Kcnip3	-5.11672	7.91768e-17
Clstn3	4.06586	1.08051e-05					Larp6	-3.90389	8.22474e-17
Ptprc	4.53553	1.08364e-05					Pcdhgb1	-4.4773	8.94543e-17
2610028E06Rik	4.45556	1.08772e-05					Zfp532	-3.86275	9.96348e-17
Mast3	2.43277	1.11729e-05					Hs3st3b1	-3.40178	1.01717e-16
Armcx4	2.41799	1.1292e-05					Zfhx3	-3.70007	1.05564e-16
Tet2	2.70099	1.13559e-05					Lingo1	-4.38312	1.0746e-16
1810006J02Rik	6.88705	1.16159e-05					Aoc3	-3.60786	1.1263e-16
Acot1	2.14246	1.16631e-05					Gpr88	-5.23902	1.16814e-16
Epor	2.462	1.18018e-05					Nfia	-3.13318	1.28371e-16
Mrgpra2b	6.76427	1.19429e-05					Il13ra1	-2.78669	1.28808e-16
Mphosph9	2.00346	1.28427e-05					Ankrd29	-4.82249	1.34443e-16
Tcrg-C2	5.51526	1.29213e-05					Bcl11b	-4.81731	1.4396e-16
Acod1	5.59826	1.30975e-05					Itga3	-2.771	1.48053e-16
5730460C07Rik	4.52629	1.31377e-05					Dab2	-2.20217	1.49045e-16
Kcnq1ot1	2.85316	1.43056e-05					Gabrb3	-4.27357	1.50558e-16
Rreb1	2.16487	1.45679e-05					Mgat3	-3.62362	1.73098e-16
Rpgrip1	3.48311	1.47571e-05					Rbm20	-4.38446	1.98223e-16
Pax8	3.3612	1.56126e-05					Arnt2	-2.70756	2.08592e-16
Csf2ra	2.06587	1.61857e-05					Mast4	-2.95777	2.26747e-16
Gm26603	5.15561	1.63514e-05					Map4k4	-2.78755	2.69613e-16
Gm44686	3.35813	1.63603e-05					Medag	-3.52061	2.74362e-16
Prom1	2.13813	1.739e-05					Ankrd34a	-3.77989	2.89159e-16
Unc13d	3.73833	1.78993e-05					6330403L08Rik	-3.27325	3.01841e-16
Mmp27	2.77496	1.82656e-05					Tmtc1	-3.96763	3.21621e-16
Pik3c2b	2.37361	1.88459e-05					Ctsh	-3.11991	3.43436e-16
Gm43634	2.85771	1.89013e-05					Slc12a7	-2.18097	3.45292e-16
Dennd4b	2.06185	1.89058e-05					Galm	-2.2454	3.57466e-16
Wdr90	2.48347	1.90324e-05					Ntn1	-3.86015	3.65675e-16
Aqp8	6.74734	1.92941e-05					Myo1c	-2.55882	3.71692e-16
Gm17494	2.48106	2.03759e-05					Sorbs3	-2.3843	4.07905e-16
Gm26623	2.48856	2.11687e-05					Zc2hc1a	-2.87903	4.09517e-16
Zfp692	3.01721	2.16867e-05					Yap1	-2.15219	4.09689e-16
4930562C15Rik	4.81551	2.2288e-05					Tmem150a	-2.3347	4.26459e-16
Fos	2.41289	2.24603e-05					Sorcs1	-3.63551	4.45281e-16
Cd200r4	4.01736	2.24694e-05					Klhl29	-4.75301	4.47857e-16
1110002E22Rik	2.8252	2.26129e-05					Stc1	-3.46653	4.61321e-16
Gm29170	2.44521	2.2944e-05					Pcdhgb7	-3.31276	4.65617e-16
Jpx	2.47998	2.34781e-05					Ccl2	-3.42667	4.83831e-16
Nfatc2	2.15731	2.40301e-05					Nr1d1	-2.33951	4.84901e-16
1110001J03Rik	2.09739	2.466e-05					Pacsin3	-2.22674	5.06304e-16
Trim10	3.35308	2.55956e-05					Tmem35	-4.39522	5.28122e-16
Trim58	6.18659	2.56781e-05					Ldb2	-4.71589	5.35253e-16
4921507P07Rik	2.92354	2.57512e-05					Clcf1	-3.30833	5.39867e-16
Gm22806	5.2958	2.60759e-05					Ajuba	-2.24521	5.43099e-16
Pde6b	6.53888	2.82926e-05					Zic3	-3.43524	5.79753e-16
Snora68	3.06307	2.82926e-05					Raver2	-4.66715	6.40657e-16
Il12a	6.15991	2.88255e-05					Slc22a18	-4.06009	6.40657e-16
Cit	2.44511	2.96038e-05					Arhgef5	-2.38413	6.40974e-16
Ccp110	2.09947	3.01855e-05					Spata6	-2.24919	6.75192e-16
Lrg1	4.85829	3.05997e-05					Irs1	-2.93176	6.75404e-16
Ccr1	5.37044	3.1285e-05					Nacad	-3.19374	7.43217e-16
Brca2	2.68585	3.13055e-05					Nov	-2.33846	7.55785e-16
Gm43621	4.41146	3.15398e-05					Zfp449	-2.22456	7.57696e-16
Gm14636	3.10628	3.29589e-05					Creb3	-2.29459	7.63864e-16
1700066B19Rik	3.90213	3.318e-05					0610040J01Rik	-5.68605	8.12564e-16
Tiam1	2.01718	3.52175e-05					Adcy1	-3.78612	8.2386e-16
Trpa1	3.78613	3.63795e-05					Camk2n1	-2.61023	8.32187e-16
Rhag	2.97289	3.65118e-05					Atl1	-2.80771	8.41659e-16
RP23-220F20.2	2.77824	3.77282e-05					B3galnt1	-3.03264	8.61662e-16
Gsdmcl-ps	6.81642	3.91945e-05					BC022687	-3.21288	9.08706e-16
Gm26799	4.42726	3.93878e-05					Iglon5	-2.4402	9.14464e-16
Gmip	2.43305	4.02835e-05					Zfp423	-3.63427	9.87153e-16
Gp5	2.78139	4.0411e-05					Pcdh11x	-5.50043	9.91561e-16
Ear2	7.11713	4.05103e-05					Rgs5	-4.52732	1.08699e-15
Dapk2	3.06103	4.06262e-05					Dcxr	-2.22398	1.08854e-15
Tcrg-C3	5.56352	4.10066e-05					Mtcl1	-4.28109	1.23208e-15
9130230N09Rik	3.73619	4.11277e-05					Eva1a	-5.06633	1.23789e-15
Padi4	5.79654	4.11856e-05					Pdlim2	-2.55366	1.29412e-15
Polq	2.74307	4.43863e-05					Rilpl1	-2.10927	1.30717e-15
Scin	5.26577	4.46077e-05					C1s1	-3.33188	1.31785e-15
Slamf1	4.95648	4.4717e-05					Tmem117	-3.82958	1.35556e-15
Panct2	6.00472	4.57326e-05					Rab2b	-2.17053	1.42441e-15
Gm27219	2.05229	4.62368e-05					Piezo2	-7.05949	1.42624e-15
BC048671	4.74859	4.72148e-05					Gas2	-2.7225	1.48801e-15
4930404N11Rik	3.54195	4.77519e-05					Arap2	-2.76434	1.54138e-15
Hk3	6.50366	4.8294e-05					Zyx	-2.34299	1.55546e-15
Elfn2	6.10143	4.85137e-05					Bnc2	-2.24515	1.56212e-15
Ccr2	5.37206	5.03115e-05					St6gal1	-3.02294	1.61158e-15
Gm15657	5.85876	5.31656e-05					Nes	-4.11066	1.67843e-15
Ear1	6.12426	5.3485e-05					Hivep2	-2.41656	1.73359e-15
Clec4n	6.88483	5.65433e-05					Cxx1a	-2.73716	1.75256e-15
Gm13421	3.82515	5.65456e-05					Prr5l	-2.80189	1.78703e-15
Gm266	5.39164	6.0773e-05					Pcdhga11	-4.28743	1.82875e-15
Trdc	3.59661	6.11977e-05					Synm	-3.80713	1.99374e-15
Prr22	5.79868	6.14041e-05					Layn	-2.10498	2.17721e-15
Gm4070	2.43537	6.14041e-05					Pdgfrb	-2.47895	2.42779e-15
Ccr5	4.5588	6.1656e-05					Osr2	-4.72669	2.50113e-15
Gm13546	4.74489	6.27133e-05					Wls	-2.51716	2.59802e-15
Stab2	3.91356	6.35183e-05					Csrp1	-2.56084	2.67906e-15
Gm15792	4.40928	6.45967e-05					Pabpc4l	-4.50141	2.81618e-15
Gm37188	7.43436	6.65989e-05					Mapk12	-3.08409	2.85698e-15
Dock3	2.82247	6.9541e-05					Slc16a4	-2.73401	2.88933e-15
Gm17017	6.32362	7.06714e-05					Cobl	-4.31324	2.94914e-15
Ngef	2.37322	7.25867e-05					Fbxl16	-3.67339	3.11897e-15
Gm8979	4.47619	7.47388e-05					Gm3716	-2.94663	3.1428e-15
Herc1	2.0181	7.48967e-05					H1fx	-2.88555	3.20769e-15
Gm42829	3.77263	7.5292e-05					Cacna1g	-3.78887	3.21865e-15
Gm17619	6.37669	7.57315e-05					Gdpd2	-5.58684	3.30026e-15
Gm26588	3.69593	7.5996e-05					Chsy3	-3.76372	3.3978e-15
Dlec1	2.99813	7.69621e-05					Hcfc1r1	-2.27241	3.41346e-15
Usp44	2.54516	7.76147e-05					Brinp1	-3.60354	3.46339e-15
Slc39a4	3.8112	8.14443e-05					Casq2	-4.67663	3.58426e-15
Tmem86b	2.05155	8.76208e-05					Sh3pxd2b	-2.17339	3.85804e-15
Slc26a8	3.86368	8.88235e-05					Adcyap1	-5.9726	3.92574e-15
Pkd1l2	3.02731	8.92661e-05					Ctnnd2	-3.90298	4.02319e-15
Gm24044	2.27546	9.22816e-05					Eps8l2	-3.14067	4.02827e-15
Stat4	3.85722	9.33004e-05					Hoxd12	-5.23328	4.10935e-15
Casz1	2.66625	9.62751e-05					Gas6	-3.42676	4.17911e-15
Gzme	2.56931	0.000101529					Prkab2	-2.51084	4.33733e-15
F13a1	3.39505	0.000101886					Pcdh10	-5.36271	4.36849e-15
Mefv	5.305	0.000102154					Slc4a4	-3.55715	4.45841e-15
Ltb	6.3726	0.000103521					Tox	-3.66322	4.60572e-15
Themis	4.89115	0.00010395					Stk39	-2.31858	4.60593e-15
Smim5	4.6493	0.000104178					Mustn1	-3.34557	4.9225e-15
Gm10357	2.49717	0.000107505					Galnt13	-5.35986	4.96411e-15
F730016J06Rik	6.19453	0.000110355					Lmo1	-5.84455	5.09029e-15
Gm36401	2.82135	0.000111052					Dner	-3.88632	5.66176e-15
Gm17491	2.79037	0.000115488					Naprt	-2.95321	6.02811e-15
Cd300a	5.90728	0.000117875					Pcdh1	-3.44615	6.4879e-15
Gm1966	5.98403	0.00011864					Laptm4a	-2.54725	6.57378e-15
Gm13881	5.80614	0.00012224					Pcdhga4	-3.5032	6.88121e-15
Cyp2b10	4.61587	0.00012532					Hoxc8	-3.87779	7.09137e-15
Gm16201	2.54687	0.00012538					Slitrk5	-3.65462	7.18636e-15
Lat2	2.35028	0.00012622					Rara	-2.07509	7.29707e-15
Cfap54	2.72872	0.000128587					AA414768	-3.45508	7.33245e-15
Ptprcap	2.97261	0.000129074					Mir22hg	-2.0364	8.09744e-15
Gm21057	6.26831	0.000129839					Six2	-4.87914	8.52226e-15
Dnah14	3.52213	0.000130402					Dpt	-4.10173	8.54509e-15
Gm20658	5.31036	0.000130667					Podxl2	-2.99535	8.56595e-15
Gm35339	2.66259	0.000132531					Zfp354c	-2.3337	8.83975e-15
Gm1110	6.5126	0.000134035					Ctsb	-2.09444	9.06266e-15
Gm37084	6.0437	0.000136782					Gatsl3	-2.15574	9.2227e-15
Tcam1	2.46353	0.000141007					Thsd1	-3.55186	9.73429e-15
Tifab	6.6573	0.000142559					2810430I11Rik	-5.02185	1.00895e-14
Hvcn1	2.1888	0.000146186					Fndc1	-4.99581	1.00895e-14
Krt23	5.38612	0.000158776					Pcdhb14	-4.28348	1.02274e-14
Mirt1	3.24144	0.00016058					Mycl	-5.15823	1.04353e-14
1700109H08Rik	3.63053	0.000161456					Syn1	-3.04451	1.09514e-14
H2-T24	2.90792	0.000161685					Pcdhb18	-3.60905	1.14309e-14
Greb1	2.18289	0.000162562					Tgfbr3	-2.31135	1.14992e-14
Nlrp1a	5.32155	0.000167988					Ptpn14	-2.95948	1.15948e-14
Pif1	2.21392	0.000169746					Gulp1	-2.87352	1.20567e-14
Gm6104	2.37123	0.000170717					Nrk	-4.40467	1.23836e-14
1700016F12Rik	6.40428	0.00017166					Hoxd9	-3.87354	1.24832e-14
Gm44000	4.46988	0.000180007					Glt8d2	-2.70429	1.43453e-14
Pcnt	2.48074	0.000180007					Fjx1	-2.86006	1.561e-14
Gm10143	4.60737	0.00018097					Lrrc16a	-2.10356	1.60612e-14
Gm29050	5.28898	0.00018652					Ebf2	-4.86297	1.61197e-14
Aqp3	2.53699	0.000186858					Slitrk2	-5.81077	1.65337e-14
Btbd18	5.97429	0.000190982					Tmem144	-2.21983	1.65488e-14
Nfkbid	3.0971	0.000192777					Grid2	-5.63037	1.71859e-14
Proser2	2.20189	0.000196752					Ank2	-4.29206	1.88982e-14
RP24-392H7.4	4.49796	0.000202568					Ddc	-2.52541	1.9179e-14
Gm37660	2.13515	0.000203655					Ifit3	-3.58375	1.93057e-14
Kbtbd6	2.30569	0.000206318					Dusp22	-3.74266	1.93492e-14
Cntd1	3.63349	0.000206578					Comp	-3.38257	2.07052e-14
Ppp1r9a	2.38476	0.000217471					Cxx1b	-2.47601	2.10689e-14
Acin1	2.2471	0.000221382					Veph1	-4.30845	2.27361e-14
Tie1	6.168	0.000223397					Ephb2	-3.24388	2.2739e-14
Gm26611	6.14822	0.0002252					Phlda3	-2.50496	2.31483e-14
Gm15892	6.5484	0.000227878					Sgsh	-2.1742	2.34133e-14
AA467197	2.63246	0.000230489					Fkbp7	-2.55711	2.41879e-14
Ebi3	6.22543	0.000234984					Igf2r	-3.04162	2.48699e-14
Gm28229	2.01075	0.000237645					Nnmt	-3.58342	2.54397e-14
Mfrp	3.22378	0.000237836					Lmo7	-3.3156	2.62299e-14
Cd244	5.19704	0.000238699					Pcdhga8	-3.49987	2.64362e-14
Cd300ld	5.72474	0.00024454					Podn	-3.42911	2.67289e-14
Vsig2	4.37582	0.000244664					Rap1gap2	-2.67142	2.67518e-14
Gm37379	2.55166	0.000248719					Tlr3	-3.49094	2.82453e-14
Matk	2.23063	0.00025605					Sh3bgr	-4.48107	2.83741e-14
Gm24727	3.6465	0.000256924					Gpr27	-5.53501	2.94546e-14
Gm11688	2.89446	0.000257707					Hdac11	-2.63758	3.02138e-14
Ccdc57	2.2202	0.000262061					Cadm2	-5.16201	3.07159e-14
Hif3a	4.24641	0.000262163					Arhgef12	-2.54591	3.10678e-14
Gpr15	3.64178	0.000262939					Ildr2	-3.91323	3.19529e-14
Gm14548	6.16267	0.000263561					Cdon	-2.16328	3.2119e-14
Hcst	4.4769	0.000266714					Zfp467	-3.71507	3.51957e-14
Grhl1	2.62435	0.000267406					Il1rn	-3.06867	3.65453e-14
Aqp9	4.37689	0.000273951					Efr3b	-3.96877	3.78146e-14
Gm15452	2.78885	0.000276482					Rnf144a	-2.91196	3.90951e-14
Gm9432	2.28707	0.000294786					Runx1t1	-3.322	3.94766e-14
6530409C15Rik	3.66467	0.000295851					Zfp697	-2.47026	4.02279e-14
Myh14	2.75853	0.000297809					Homer2	-3.65645	4.29621e-14
AI504432	2.09899	0.000297809					Kctd12b	-3.78931	4.3998e-14
Gm23908	6.39354	0.000299002					Vgf	-4.47946	4.48101e-14
Gm10851	4.43152	0.000301224					Optc	-5.07241	4.70182e-14
Snora41	3.40574	0.000308677					Tmem176b	-2.67445	4.88472e-14
Gm42603	4.05151	0.000315764					Sh2d4a	-3.81548	4.95294e-14
Syne2	2.44714	0.000320144					Scn2a1	-3.49409	4.95416e-14
Cd300lb	2.86675	0.000328002					Rai14	-2.18618	5.01434e-14
Xndc1	2.22145	0.000330628					Prmt2	-2.36249	5.05417e-14
Gm20456	5.85569	0.00033256					Phactr1	-4.5191	5.15299e-14
Hist1h4d	2.74341	0.000333668					Cfh	-4.37973	5.23291e-14
Gm37125	5.73458	0.000340656					Degs1	-2.04528	5.46986e-14
Hck	2.25566	0.000351548					Ublcp1	-2.05514	5.64193e-14
Clcnka	3.18434	0.000362065					Lrrn4cl	-3.0117	5.75946e-14
Gm38150	3.39298	0.000368534					Murc	-4.30329	5.93208e-14
Vnn3	6.04065	0.000371535					Tcaf2	-2.94797	5.99972e-14
Rasgrp1	2.83603	0.000373244					Prelp	-3.48057	6.03231e-14
Pf4	4.15789	0.000375624					Pcdhgb6	-2.68198	6.22017e-14
Kcnk5	2.22579	0.0003858					1500009L16Rik	-3.14424	6.24917e-14
Lgals4	3.43559	0.000390307					Mex3b	-2.45985	6.29836e-14
Drc7	6.21971	0.000396937					Col4a6	-4.12705	6.66103e-14
Rph3al	2.0454	0.000402025					Nrn1	-4.95266	6.90287e-14
Snord100	3.36479	0.000407177					Gm12892	-4.5135	6.95259e-14
Bcas1	3.5614	0.000411084					Syde1	-2.76768	6.97737e-14
2010300C02Rik	3.94578	0.000420089					Plxna4	-3.12538	7.32086e-14
Gm15856	6.09209	0.000446277					Cyp26b1	-4.62484	8.31964e-14
Gm15283	2.90319	0.00044635					Fzd1	-2.26092	8.46636e-14
Hist4h4	4.49906	0.00044659					Gsn	-2.36139	9.24495e-14
Prss41	2.0303	0.000449487					Tead4	-3.38428	9.33125e-14
Gm14321	5.96981	0.00045046					Fbxl2	-2.21602	9.49857e-14
Hc	3.7828	0.000451345					Efna1	-5.83277	9.70327e-14
Sytl3	3.3087	0.000452884					Fam213b	-2.34334	9.78921e-14
RP23-209O22.1	6.20915	0.000456842					Ntn4	-2.38388	1.02463e-13
Pdcd1	5.51145	0.00045849					Kng2	-5.14489	1.03164e-13
Gm42658	3.13502	0.000465494					Gnb4	-2.38282	1.06675e-13
Fgf23	6.23671	0.000487078					Gprin3	-3.75584	1.08546e-13
Rasal3	4.56475	0.000507864					Agpat4	-2.07847	1.0952e-13
Tigd3	2.31151	0.000510132					Cadm1	-3.2562	1.09693e-13
Gm14508	3.92874	0.000528433					Emp2	-2.64742	1.12934e-13
Fam83a	4.52341	0.000535369					Luzp1	-3.23089	1.15247e-13
Ppp1r16b	3.14587	0.000536189					Chn1	-2.58193	1.18796e-13
Gm24494	2.88646	0.000536848					Gm26507	-4.481	1.18888e-13
Batf	2.1903	0.000537849					Nlgn2	-3.14983	1.21453e-13
Gm12195	5.46253	0.000549602					Prdm16	-4.31353	1.31811e-13
Gm45055	4.97227	0.000568079					Kctd1	-2.04484	1.35217e-13
Gbp5	2.74171	0.000569723					Ppp2r2b	-3.7022	1.39207e-13
Gykl1	5.07801	0.000572927					Camk2a	-3.32934	1.46116e-13
Gm29361	2.8207	0.000574226					Epha2	-2.65059	1.55097e-13
Gm22748	3.60764	0.000577268					Eng	-2.59484	1.57438e-13
Tnfsf13b	4.62229	0.000617229					Stox2	-2.65657	1.57929e-13
Kif20b	2.21971	0.000624778					Hoxa10	-3.02078	1.7016e-13
Pkp3	2.20523	0.000630896					Osbpl10	-3.61139	1.74513e-13
Dnajb13	3.80835	0.000640129					Myo1b	-2.47194	1.75479e-13
Jph3	3.68166	0.000644873					Aqp5	-5.59168	1.77325e-13
Susd3	4.07742	0.000681521					Abca1	-2.23525	1.79568e-13
Gm42595	2.15211	0.000683419					RP23-328F3.4	-3.1093	1.86004e-13
Cntrl	3.78317	0.000689942					Radil	-2.95746	1.9085e-13
Gm5593	2.39214	0.000690547					Pdzd4	-2.49207	2.07848e-13
Gm15658	6.09441	0.000693341					Pitx1	-4.02259	2.08759e-13
Gm43359	5.29731	0.000704375					Scube3	-3.48379	2.18749e-13
Gm43194	3.21465	0.000719428					Zic2	-4.67946	2.32665e-13
Gm26805	4.84343	0.000727735					Hspa12a	-3.83266	2.56976e-13
Espnl	5.53288	0.000730925					Wwc1	-3.27172	2.68365e-13
Agap2	2.91499	0.000741603					Aim1	-2.87406	2.82571e-13
Klhl35	3.04474	0.000746426					Lama2	-3.88946	2.87108e-13
Slfn1	6.08048	0.000749498					4833412C05Rik	-4.58749	3.00789e-13
Fgr	5.10579	0.000755433					Unc13c	-4.92742	3.1803e-13
Gm26793	4.40963	0.000759058					Vegfc	-2.40338	3.39973e-13
Slc26a10	2.15313	0.000773041					Foxp2	-4.20315	3.51129e-13
Gm25835	4.83462	0.000792792					Ctsf	-2.27649	3.5235e-13
Tmc8	2.84978	0.000792925					Hoxd10	-3.94145	3.56591e-13
D5Ertd615e	2.69024	0.000796229					Arhgef9	-2.11424	3.57435e-13
Proz	2.08823	0.000799744					Lonrf2	-5.16823	3.57674e-13
Gm42549	3.45765	0.000833861					Lpin3	-2.90958	3.63859e-13
Krt83	5.35392	0.000837779					Ptpn13	-3.62948	3.76232e-13
Gm18733	2.98799	0.000846964					Gdf11	-2.1948	3.82687e-13
Pla2g4c	3.83824	0.000865222					Nectin1	-2.82785	3.90969e-13
Gm364	5.32511	0.000881527					Slc16a7	-4.37851	4.00293e-13
9430034N14Rik	4.18203	0.000886064					Nexn	-3.4261	4.11633e-13
Nefh	4.39945	0.000917188					Ift43	-2.09046	4.23277e-13
Gm22154	4.96704	0.000923763					Mid1	-3.26641	4.28202e-13
Cma1	4.16258	0.000941212					Il1rl1	-3.33487	4.41856e-13
Scn5a	4.39586	0.000945985					Cdh6	-4.165	4.45595e-13
Snord43	3.15499	0.000947784					Prr7	-3.0111	4.49899e-13
Gm2511	5.89607	0.000948778					Coro2b	-3.49115	4.56465e-13
Gm17024	3.52115	0.000966502					Foxf2	-4.93091	4.70958e-13
Pdzph1	5.53789	0.000982067					Zfp618	-3.3107	4.73417e-13
Trbv13-2	6.01423	0.000993864					Foxl1	-5.06762	4.8888e-13
Gm7125	2.09235	0.000993864					Nrcam	-2.91967	4.9764e-13
Mrap	4.07952	0.0010118					Adamts1	-2.64284	4.98791e-13
4930509E16Rik	3.1423	0.0010361					Smarcd3	-2.37173	5.29922e-13
Nmb	2.32743	0.00111394					Arhgap22	-3.3335	5.41967e-13
6430531B16Rik	3.20009	0.00112671					Slc4a11	-4.1279	5.76931e-13
Cxcl9	4.7679	0.00112902					Myo1e	-2.30419	5.78195e-13
Il10ra	5.7592	0.00114541					Dusp8	-3.68851	5.85226e-13
Slc25a37	2.11904	0.00115075					3300005D01Rik	-3.96108	6.35333e-13
Rltpr	2.63264	0.00116634					Tmem178	-4.45174	6.63094e-13
Gm44901	3.19749	0.00117061					Zfp651	-2.6166	6.64925e-13
Arid3b	2.12923	0.00117362					Ptprb	-4.37533	7.18886e-13
Rhov	2.04689	0.00117752					Nipal1	-4.83091	7.27215e-13
Gm42642	5.30758	0.00118309					Adora2b	-2.64707	7.27215e-13
Gm12341	5.75969	0.00118859					BC034090	-3.75827	7.56302e-13
Gm28417	4.69447	0.00123522					Slc16a12	-5.88865	7.92903e-13
Tmprss7	3.43995	0.00125094					Mboat2	-3.7154	8.2673e-13
Gm15821	5.01616	0.00125903					Itm2c	-2.03698	8.2673e-13
Ccdc78	3.39185	0.00128696					Itga5	-2.37836	8.4898e-13
Trim43c	4.06369	0.00132627					Rcn2	-2.2037	8.49995e-13
Bpifc	3.92399	0.00134269					Bcar3	-2.55989	8.56157e-13
9430037O13Rik	3.45721	0.00134269					B630019K06Rik	-3.19496	8.60976e-13
Gm10634	5.70461	0.0013705					Arvcf	-2.46759	8.60976e-13
Snord55	3.03819	0.00137434					Vstm5	-4.35082	8.70244e-13
Dqx1	3.23525	0.00141796					Lima1	-2.62561	9.09609e-13
Spag6l	3.96251	0.00142415					Plcd3	-2.87526	9.10171e-13
Trbv1	5.78528	0.00143325					Lrrc3	-4.54593	9.34432e-13
Lbp	3.78004	0.00145483					Phldb1	-2.85321	9.51335e-13
Ptger2	2.5952	0.00145615					Wdr72	-4.95836	9.83711e-13
Gm7823	5.80366	0.00146479					Hoxd8	-2.84183	1.07827e-12
Lrtm1	3.41168	0.00148105					Pld2	-2.62951	1.08035e-12
Gpr55	5.26867	0.00148286					2210404O09Rik	-2.33206	1.10504e-12
Gm43375	3.02365	0.00148288					Tmem136	-3.84966	1.10537e-12
Phf11c	3.02932	0.0014881					Pcsk5	-3.72592	1.11246e-12
Lpar5	5.17754	0.00152591					Map4	-2.46323	1.14911e-12
Clic3	2.28175	0.00155222					Col4a1	-3.79596	1.18791e-12
Gm17110	2.54766	0.00156244					Zbtb7c	-5.58622	1.36116e-12
Gm26563	3.94531	0.00158227					Ret	-3.78379	1.39992e-12
Car1	5.86898	0.00159583					Gsto2	-2.67701	1.41522e-12
Gm43661	2.98013	0.00161062					C1qtnf3	-3.16575	1.41835e-12
Gm12248	3.61583	0.00162785					Tnks1bp1	-2.60646	1.49214e-12
Atp7b	2.02754	0.00165159					Plscr2	-2.86153	1.68875e-12
Dbndd1	2.22972	0.00169612					Nqo1	-2.99016	1.71144e-12
Ankrd26	2.02173	0.00172831					Cdo1	-2.58959	1.85064e-12
Gm8146	4.48367	0.00176917					Mmp3	-5.19239	1.86453e-12
Gm9522	2.8588	0.00178006					Efna3	-5.2499	1.87502e-12
Rhd	2.40191	0.00178291					Npy1r	-3.83817	1.87502e-12
Gm24366	4.01162	0.00181973					Cdh10	-5.08391	1.92334e-12
Hspb9	2.68229	0.00182488					Dusp4	-2.48714	2.01533e-12
Gm12708	5.69643	0.00185624					Rarres1	-4.41931	2.03191e-12
Gm6185	5.28102	0.00189372					Apc2	-3.50659	2.109e-12
Gm44877	5.20186	0.00189896					Col16a1	-4.03091	2.16478e-12
Pglyrp2	6.08469	0.0019043					Krt8	-5.19313	2.26578e-12
Fermt1	5.90429	0.00196363					Stac2	-4.45436	2.46711e-12
Sult5a1	3.52509	0.00196363					4930402H24Rik	-2.36707	2.48879e-12
Ldhc	4.52094	0.00197248					Vip	-4.71003	2.62243e-12
Ccl4	5.66662	0.00198113					Cbarp	-2.27327	2.70144e-12
Gm44001	5.62792	0.00198543					Artn	-3.09787	2.80447e-12
Trim6	2.13469	0.00205517					Tmem200b	-3.3802	2.83005e-12
Gm24616	3.20519	0.00206973					Rcan1	-2.87605	2.99263e-12
Mpl	3.86382	0.00209826					Mef2c	-2.41416	3.00093e-12
6330562C20Rik	3.24113	0.00210458					Peg3	-2.73954	3.3564e-12
2610020C07Rik	2.18307	0.00211575					Klhl13	-2.67714	3.56278e-12
Gm37510	4.65435	0.0022082					Maoa	-2.26675	3.59109e-12
Gm11537	3.49561	0.00222676					Nr4a3	-4.27428	3.84786e-12
Tmem91	2.95708	0.0022476					Farp2	-2.70551	4.16646e-12
Gm43303	3.00992	0.0022489					Ifit3b	-4.31854	4.32794e-12
Gm43692	3.52784	0.00225282					Eva1c	-5.04516	4.44022e-12
2510017J16Rik	5.11698	0.00227337					Tns1	-3.15662	4.57517e-12
Smagp	2.02527	0.00230406					Bdh2	-3.73188	5.05629e-12
Gm16235	5.42397	0.00233161					Mkx	-3.65514	5.06172e-12
Ano7	2.6985	0.00234029					Grin2d	-3.41312	5.20698e-12
Dnaic1	2.76489	0.0023405					Bmp2	-3.39958	5.57516e-12
Gm26610	2.40146	0.00234061					Nell2	-4.25149	5.6131e-12
Tnni3	2.782	0.0023834					Kif1c	-2.08251	5.82645e-12
Gm6611	3.79917	0.00242299					Igf2bp1	-2.94754	5.85017e-12
Gm26841	4.23274	0.00244924					Gfra4	-3.89299	6.20076e-12
Grap2	3.99327	0.00245892					Adarb1	-3.27056	6.21019e-12
Snord69	2.88736	0.00246397					Pgrmc1	-2.29213	6.62352e-12
Gm43844	5.3545	0.0024851					Tubb4a	-3.486	6.8823e-12
Tshr	2.1245	0.00250412					Mtap	-2.0956	6.9038e-12
Bpifb5	5.55471	0.00251553					Plagl1	-2.89563	7.08883e-12
Gm26802	5.77655	0.00251783					Mertk	-2.89089	7.36762e-12
2010016I18Rik	4.19812	0.00251884					Siglecg	-3.09912	7.40296e-12
Plxnb3	2.5556	0.00258163					C030014I23Rik	-2.47921	7.67527e-12
Samd11	3.14474	0.00259447					Trabd2b	-3.8416	7.68838e-12
Gm26448	2.74059	0.00262743					Nr1d2	-2.25273	7.93198e-12
Chrna2	3.86121	0.0026557					Tns3	-2.32473	8.00293e-12
Slc4a5	2.95721	0.00266624					Iffo2	-3.12513	8.3183e-12
3830403N18Rik	2.19996	0.0026818					Serpinb9	-2.84057	8.65692e-12
Gm17275	4.18991	0.00268715					Grk5	-2.0601	8.76898e-12
Gm38248	3.19951	0.00270727					Rgs17	-3.88359	8.80495e-12
Gm13387	3.46692	0.00275101					Tmem26	-5.06668	8.94276e-12
Gm22620	2.43059	0.00279255					Ptprq	-3.30465	9.48812e-12
Gm38057	5.72812	0.00283045					S100a6	-3.05789	1.02552e-11
Gm13185	5.87381	0.00290822					Mn1	-4.34742	1.03408e-11
Cnga1	5.52333	0.0029153					Lmx1b	-4.4054	1.04096e-11
Gm26582	3.41398	0.00291827					Gpr161	-3.06814	1.07663e-11
Tcp11	2.38665	0.00293117					Aldh1l1	-2.73784	1.09058e-11
Gpr150	3.23948	0.00297081					Smad3	-2.17736	1.09892e-11
Gm38204	5.06468	0.00297561					Hoxb6	-2.50787	1.13025e-11
Rab25	3.4319	0.00301494					Clmn	-3.77849	1.13592e-11
Ccdc83	3.90922	0.00302607					Pamr1	-2.23427	1.14432e-11
Efcab12	2.24209	0.00303968					Ifit1	-3.48415	1.15361e-11
1700122E12Rik	5.01893	0.00308659					Bach2	-4.16216	1.24904e-11
Mrgpra2a	5.52283	0.00310085					Apoe	-2.21828	1.26329e-11
Gm5841	2.24488	0.00312082					Lamb2	-2.47677	1.27979e-11
Acot3	4.01705	0.0031325					Traf3ip2	-2.07098	1.2988e-11
1700047M11Rik	4.66343	0.0031818					Tmem119	-2.07019	1.30093e-11
Mc1r	3.19577	0.003236					Tmem51	-3.51253	1.31184e-11
Gm17752	2.94703	0.00325686					Agtr1a	-5.24801	1.31889e-11
Gm44187	3.9727	0.00329892					Ednrb	-4.39303	1.37558e-11
Gm23455	2.08666	0.00336986					Sdc2	-2.14223	1.42821e-11
Cdh5	2.09622	0.00338195					Fap	-2.85284	1.50141e-11
Dnah17	2.34649	0.00342116					Ccdc109b	-4.51491	1.5156e-11
Gm42600	2.65258	0.0034283					Lrp2	-3.54395	1.5192e-11
Nrarp	2.48193	0.00345555					Sema5a	-2.03071	1.52981e-11
Zdhhc23	5.08598	0.00348442					Ptgs2os2	-3.12848	1.61374e-11
Gm37352	2.04805	0.00358967					Actn1	-2.19763	1.62279e-11
Gm42798	3.32549	0.00365266					Arl4d	-2.73256	1.69724e-11
Npas1	2.16212	0.00367665					Npas3	-4.10831	1.71061e-11
RP23-299N4.1	2.33892	0.00369534					Sema5b	-5.70187	1.79178e-11
2310040G24Rik	2.42489	0.00370415					Bace2	-2.89045	1.86247e-11
Gm36028	2.63168	0.00375053					Tmem252	-4.09169	1.92435e-11
Gm45081	5.63629	0.003777					Alx4	-3.83112	1.93961e-11
Omg	5.49315	0.00382191					Mpp2	-2.7609	1.9984e-11
Ampd1	5.74293	0.00387859					Angpt4	-4.54862	2.03171e-11
9230111E07Rik	2.80218	0.00393087					Vdr	-2.30142	2.03401e-11
Zfp819	4.90298	0.00394072					Myrf	-3.22161	2.21112e-11
Snord110	5.6964	0.00405765					Galnt9	-5.34642	2.32016e-11
Il23a	4.95429	0.00420407					Arl6ip5	-2.10048	2.37437e-11
Khdc3	5.81968	0.00421328					Fxyd6	-3.67938	2.42155e-11
Rab19	2.86711	0.00426442					Styk1	-4.84924	2.44296e-11
Rufy4	2.38514	0.00426775					Tspan6	-2.68133	2.62279e-11
Ankrd53	3.40599	0.00436793					Vax2	-4.92698	2.63782e-11
Gm15518	4.90409	0.00439413					Krt80	-2.66867	2.63782e-11
Atp13a4	5.45904	0.00439658					Cers1	-3.7384	2.73628e-11
Tmprss3	4.44709	0.00440569					Ntf3	-3.58429	2.76969e-11
Fam155a	2.32241	0.00448429					Scx	-3.01751	2.85943e-11
4732463B04Rik	4.85972	0.00453289					2810032G03Rik	-4.81519	2.98522e-11
Tlr13	3.05671	0.00454695					Sv2c	-5.22807	3.30786e-11
Slain1	3.09669	0.00457537					Ebf4	-3.93981	3.41686e-11
Drd1	2.7835	0.00465652					2003-09-01	-4.35312	3.42013e-11
Gm26767	3.43288	0.00466243					Pla2g7	-4.29512	3.56836e-11
Pilrb2	5.87314	0.00469805					Gareml	-3.63698	3.65524e-11
Gm18310	4.53648	0.0047488					Tsc22d2	-2.2282	3.6643e-11
Retnlg	4.20832	0.00487919					Rin1	-2.57001	3.7602e-11
Gm10101	2.92761	0.00494641					Nectin3	-2.18286	3.88138e-11
Gm37975	5.37877	0.00502182					Ldlrad4	-2.3422	4.07292e-11
A430105J06Rik	2.08285	0.00504111					Parvb	-2.19505	4.13434e-11
Gm16754	2.24067	0.00508581					9430076C15Rik	-2.15705	4.3016e-11
Fndc9	2.60031	0.00515222					Ndufa4l2	-3.50898	4.4422e-11
Hist1h3f	2.11268	0.00518188					Pvt1	-2.17505	4.56183e-11
Bcl2a1b	5.65149	0.00518669					Efna4	-2.90662	4.60507e-11
Gm6510	4.16613	0.00519163					Gsta3	-5.55619	4.8156e-11
5430416N02Rik	2.28113	0.0052039					Sema6c	-2.88007	4.95801e-11
Gadl1	4.86306	0.00525017					Arhgap35	-2.00406	5.15412e-11
Ceacam16	5.34814	0.0052587					Gm43034	-3.2847	5.95951e-11
Pou4f1	4.01044	0.00526633					Slc2a5	-4.06275	5.97043e-11
Gm26836	2.55472	0.00531645					Klf8	-3.49524	6.07709e-11
Gm38312	3.51175	0.00535186					Lamb1	-2.77797	6.09492e-11
E230001N04Rik	2.59226	0.00536412					Pcbp4	-2.2591	6.11485e-11
Msr1	5.83918	0.00539849					Cdkl2	-2.1852	6.51395e-11
Gm45012	5.47882	0.00540378					Prr16	-4.19495	6.92152e-11
Tnfsf10	5.56045	0.0054281					Nat8l	-2.91646	7.17059e-11
B230216N24Rik	2.85432	0.00559847					Col8a2	-3.95451	7.20887e-11
Abca14	3.83484	0.00563082					Ttc9	-3.61472	7.52659e-11
Wfikkn1	2.57685	0.00563082					Fam81a	-4.44439	7.59483e-11
Gm14010	5.48069	0.00585249					Cep170b	-2.35455	7.72043e-11
Myo18b	3.75799	0.00585249					Rap1gap	-2.37495	7.9054e-11
RP23-248P8.1	3.14374	0.00595832					Spred3	-2.72793	7.97964e-11
Gm15964	2.99802	0.00595832					Shroom4	-2.40587	8.82182e-11
Ttc39aos1	2.80217	0.00596228					Fgf18	-3.62794	9.05634e-11
Dock2	3.13595	0.0060246					Cpeb1	-3.03256	9.34644e-11
Gm37261	5.62596	0.00611908					Enpp2	-5.58227	9.34811e-11
Rpl3l	4.78816	0.00618301					Obsl1	-3.32878	9.36013e-11
A230072E10Rik	5.43801	0.00630244					Arxes2	-2.17099	9.86177e-11
F730035M05Rik	5.29183	0.00642742					Reep2	-2.64645	1.01307e-10
AI182371	3.42006	0.0064722					Fam49a	-2.13718	1.06947e-10
Tmem229b-ps	5.29293	0.0066783					Tekt2	-3.49245	1.07332e-10
Gm23969	2.21558	0.00672758					Hdx	-3.39047	1.09233e-10
Snord91a	2.74923	0.00672777					Bend6	-3.78502	1.09913e-10
Alpk3	2.69378	0.0067297					Ggt7	-3.92714	1.112e-10
Wscd1	4.4615	0.0068284					Celf5	-3.2733	1.11314e-10
Rgs1	3.827	0.00693129					Prg4	-4.13236	1.12413e-10
2010110K18Rik	2.10205	0.00693521					Ramp3	-3.65417	1.13828e-10
Cmtm1	4.74368	0.00695211					Lxn	-2.66529	1.16205e-10
Gm15654	5.34085	0.00701845					Ahnak	-3.11904	1.20478e-10
Gm16587	4.7489	0.00703741					Ephx2	-2.89954	1.22659e-10
Gm4258	2.20874	0.00711225					Pdzrn3	-2.26785	1.25903e-10
Gm42611	3.03814	0.00717415					Cntfr	-6.61575	1.31997e-10
H2-Oa	2.7281	0.00737133					Fbln7	-5.76081	1.33225e-10
Hmgn2-ps1	2.28983	0.00743021					Ddx4	-4.48737	1.34713e-10
Fpr1	4.616	0.00747764					Zbtb4	-2.44854	1.36193e-10
Gm13160	3.85213	0.00748117					Wnt11	-5.3595	1.36808e-10
2001-03-01	2.20814	0.00756196					Ccdc141	-3.58213	1.41732e-10
Gdpd3	2.92444	0.00759665					Gm42778	-5.25838	1.46829e-10
Gm37090	2.50245	0.00765014					Pcdhga9	-3.81385	1.4914e-10
Dpep2	2.68338	0.00767584					Ltbp3	-2.50771	1.50088e-10
Capn3	3.69612	0.00767965					Arrdc3	-2.06341	1.52338e-10
BC005561	2.21641	0.0077132					Nxph3	-5.75681	1.56078e-10
Gm6277	2.05665	0.0078128					Aqp1	-2.43439	1.59188e-10
Gm32996	5.30544	0.00781755					H2-DMa	-2.08391	1.70904e-10
Aarsd1	2.79503	0.00792245					Lgals3	-2.26949	1.80538e-10
Glcci1	2.17928	0.00797013					Ifi203	-2.03604	1.84063e-10
H2-Q7	2.18258	0.00805344					Pcdhga12	-3.12162	1.84394e-10
Gm45223	4.09422	0.00810034					Tbx2	-3.75853	1.91167e-10
Gm45222	3.25202	0.00810461					Trim7	-2.16862	1.92851e-10
RP23-416P12.3	4.70235	0.00816137					Ncald	-2.2042	1.93172e-10
Gm43965	2.45979	0.00830582					Irf7	-2.54594	2.1168e-10
1700113A16Rik	2.5758	0.00834996					Arhgap32	-3.03388	2.14194e-10
Gm36638	4.30118	0.00836271					Gm20632	-2.13342	2.17642e-10
Ccdc146	4.67366	0.00836605					2005-09-01	-2.02845	2.20707e-10
Gm29036	4.75383	0.00836645					Gm22	-3.20869	2.2557e-10
Gm17092	2.35722	0.0083989					Kcnj4	-3.82187	2.26257e-10
Cdk3-ps	3.78292	0.00844538					Gsta1	-5.28007	2.4349e-10
Mapk15	2.98571	0.00849575					Chrdl1	-6.22838	2.47265e-10
Gm15489	2.15786	0.00850434					Frzb	-2.8423	2.57393e-10
Gm11427	3.71431	0.0086046					Cdkl1	-3.59054	2.59903e-10
RP24-333B11.4	5.38027	0.00864968					Myof	-2.56369	2.6079e-10
Ear-ps2	4.96593	0.00865205					Tmem106a	-2.16158	2.62723e-10
Prob1	2.21431	0.00867491					Gp1bb	-3.64665	2.64053e-10
Slfn10-ps	2.27444	0.00867939					Fbxo17	-2.0002	2.72579e-10
RP24-306C18.10	4.64434	0.0087535					Enox1	-4.02797	2.8009e-10
Lrrc36	5.08236	0.00887317					P2ry6	-2.70343	2.97387e-10
4933415A04Rik	4.64521	0.00896085					Asap3	-3.5227	3.09853e-10
H2-Q6	2.25483	0.0089947					Sox2	-4.39556	3.21556e-10
Kcnc3	2.40647	0.00902579					Sult4a1	-4.18736	3.29161e-10
Il22ra2	5.33821	0.00918675					Gabra4	-4.18578	3.30027e-10
Gm26397	2.05942	0.00933955					RP24-134N2.3	-4.44723	3.30677e-10
Pdxk-ps	3.61879	0.00944173					Rtp4	-4.8093	3.41081e-10
Mir7-1	2.11569	0.00955746					Asphd2	-5.67127	3.48587e-10
Mybpc3	2.53056	0.00959642					Tiam2	-2.61801	3.5735e-10
Gm42762	5.25217	0.00970786					Slc7a3	-4.30769	3.65008e-10
Slc13a2	4.63682	0.00979627					Mab21l2	-4.26013	3.67946e-10
Gm17089	3.72556	0.00993001					Sh3gl3	-4.97354	3.80144e-10
Pld6	2.18586	0.00994679					Cdkn2a	-2.44474	3.97684e-10
Gm9929	2.34588	0.00996987					Hoxa11	-3.95681	4.06179e-10
Bcl2l15	4.06545	0.0100763					Slc41a3	-2.02766	4.25095e-10
Gm5600	5.19001	0.0101304					Klf12	-3.41884	4.29713e-10
Gm38346	4.71695	0.0102355					Snhg12	-2.05648	4.60331e-10
Gm11944	2.34568	0.0103813					Clca3a1	-2.40025	4.60765e-10
D530033B14Rik	4.1338	0.0103944					Arf2	-2.13298	5.07985e-10
RP24-120F8.1	2.77617	0.0106885					S100a4	-3.50837	5.14464e-10
Map3k9	2.09036	0.0106885					Frmd3	-4.56872	5.38444e-10
Klrb1b	5.24257	0.010907					Cst6	-2.40897	5.61988e-10
Hbb-bh1	4.68368	0.0110653					Kank2	-2.353	5.71682e-10
4833407H14Rik	5.14824	0.0110933					Apol10b	-5.55395	5.85918e-10
Gm37968	3.16941	0.0110999					Hist3h2a	-2.63871	5.91881e-10
Haao	4.08466	0.0112275					Inadl	-3.01981	5.92283e-10
Gm26692	5.14878	0.0112356					Mfsd7c	-3.09928	6.00085e-10
Gm9430	3.34634	0.0117399					Serp2	-3.80819	6.19405e-10
Pilrb1	4.65949	0.0117503					Dock4	-2.06367	6.22339e-10
Gria2	2.91731	0.0121199					Tnn	-5.37865	6.40059e-10
Aldh3b3	2.47925	0.0122337					Tmem88	-3.41625	6.44691e-10
Ces2b	4.17713	0.01226					Hand1	-4.65372	6.48286e-10
D930048N14Rik	2.4095	0.0123225					1700049G17Rik	-2.47141	6.76742e-10
Serpina11	5.1758	0.0123918					Psca	-4.9013	7.03072e-10
Gm8202	4.19953	0.0124125					Naalad2	-3.29834	7.16184e-10
Gm43489	2.9098	0.0127306					Lrrc75a	-2.31246	7.55265e-10
Gm5960	5.17618	0.0127768					Gm15663	-2.79686	7.63688e-10
Mroh6	2.65634	0.0127823					Cubn	-4.08616	7.71152e-10
Cep152	2.91168	0.0128489					Cd151	-2.04357	7.80076e-10
Ak3l2-ps	3.5089	0.0129883					Slc14a1	-3.82884	8.70898e-10
Gm43863	2.89363	0.0130278					Fat1	-2.53952	8.78376e-10
Poln	2.09162	0.0130345					Ppm1j	-3.32795	9.0881e-10
Rrh	4.26722	0.013045					Rab40b	-4.06904	9.9239e-10
Trgj4	4.15189	0.0130865					Fgfr1	-2.42682	1.14038e-09
Mir142b	4.57597	0.0131657					Hrct1	-4.44895	1.1946e-09
Ccdc92b	2.69087	0.0131707					Slc16a11	-5.3346	1.19582e-09
Gm12207	3.59485	0.0132457					Gpx8	-2.47593	1.20372e-09
Gm43848	2.00719	0.0133117					Pir	-2.29924	1.21387e-09
Fxyd4	2.80813	0.0133272					Ptprn	-2.48858	1.23531e-09
Pof1b	4.72553	0.0133669					Arxes1	-3.95536	1.24523e-09
Gm15742	2.83308	0.0134731					Pcdhb21	-5.10635	1.24906e-09
Snord17	2.07337	0.0134932					Myo7a	-2.43084	1.25515e-09
Myh7b	2.15055	0.0134993					Svop	-3.60739	1.2651e-09
Apol8	2.25896	0.0135655					Adamts7	-2.64711	1.27854e-09
Gm38067	3.85911	0.0136134					Zbtb46	-2.72061	1.29346e-09
Gm26516	2.45087	0.0136889					Hecw1	-4.08074	1.29812e-09
Gm43203	5.22159	0.0137941					Mylk2	-5.17568	1.37488e-09
Gm36189	2.09881	0.0139153					Rac3	-3.36152	1.4002e-09
Vwa5b2	4.17668	0.0140289					Edn1	-2.33159	1.45341e-09
Kcna3	2.62856	0.0140392					Chrd	-2.97746	1.50544e-09
Padi3	3.35611	0.0142094					Dmtn	-2.62857	1.51262e-09
H2-Q1	2.24321	0.014295					Grasp	-2.3001	1.51262e-09
Tmem150b	3.58001	0.0143455					Gm684	-3.26106	1.53129e-09
Endou	3.63395	0.0147048					Klhdc7a	-3.9174	1.53246e-09
D330025C20Rik	5.07836	0.0149045					Csgalnact1	-2.46821	1.64271e-09
Trf	3.80309	0.0150212					Fam196a	-4.58862	1.67552e-09
Gm44829	3.07926	0.0150498					Lrrn1	-3.52123	1.69508e-09
Gm24500	4.17121	0.0151134					Map1b	-3.21474	1.80549e-09
Arx	2.27712	0.0152036					Adrb1	-7.14659	1.81005e-09
Gm11131	2.22317	0.0153696					C1qtnf7	-3.35008	1.81781e-09
Gm37082	4.49999	0.0156741					Cdh26	-5.05044	1.85975e-09
Gm29561	4.74139	0.0157316					Nxph4	-4.10565	1.91754e-09
Gm7676	3.7777	0.0157794					Plxnb1	-3.16771	1.97011e-09
Gm37874	2.20117	0.0157973					Epha1	-3.49127	1.99614e-09
Gm26664	2.82103	0.0159154					Bmp6	-2.83759	2.10961e-09
Rnf223	2.28129	0.016051					Hoxc5	-2.29615	2.13e-09
Gm23322	5.17656	0.0160685					Foxd1	-4.27012	2.34912e-09
Gm22455	3.69301	0.0162264					Agbl2	-3.75867	2.60146e-09
Gm43292	4.74145	0.0162965					Dchs2	-4.48675	2.61246e-09
Klb	3.66317	0.0167082					Gm43682	-2.83308	2.68928e-09
Gm37755	3.93453	0.0168684					L1cam	-2.73685	2.72573e-09
Gm11963	3.8486	0.0168909					Rtn4rl1	-5.94461	2.78291e-09
Hsf3	3.99056	0.0168934					Rem1	-4.32761	2.82055e-09
Gm37472	3.61849	0.0172821					Ccdc3	-3.93467	2.9707e-09
Gm11870	3.46945	0.0173415					Pgf	-3.85261	3.06722e-09
Meiob	3.85415	0.0173523					Pou3f3	-5.05829	3.103e-09
Gm9027	2.93463	0.017384					Sgip1	-4.75859	3.17477e-09
Nespas	2.17658	0.01741					A330009N23Rik	-3.16293	3.18285e-09
B930036N10Rik	2.7414	0.0176614					Arsi	-3.40682	3.23726e-09
Mipepos	5.151	0.017732					Rhod	-2.01605	3.3513e-09
Gm24299	2.58809	0.0177338					Ube2ql1	-3.27958	3.40687e-09
Mir8116	4.74135	0.01792					Popdc3	-5.0801	3.41794e-09
Gm807	4.41646	0.0181845					Gpr45	-4.16577	3.48977e-09
Gm14091	2.92241	0.0184347					Myl4	-2.93479	3.55627e-09
Gm36948	5.03366	0.018543					Ccng1	-2.07539	3.56255e-09
Gm43604	2.34665	0.0187641					Meox2	-4.56746	3.82155e-09
Gm42659	2.44967	0.0187858					Lancl3	-2.05269	3.82818e-09
Kctd14	2.74157	0.0188099					Als2cl	-3.34752	3.83062e-09
Snord72	2.38957	0.0189625					Pdlim4	-4.02673	3.88439e-09
Gm21188	4.74111	0.0192598					Myh10	-2.7976	3.93743e-09
Gm11714	5.13214	0.019277					Bean1	-5.14524	3.97445e-09
Gm43913	5.20086	0.0193184					Slc2a10	-4.39613	4.14087e-09
Selenbp2	2.24856	0.0196564					Gm43719	-4.98155	4.23826e-09
Fam83e	3.1324	0.019752					Adam22	-2.44527	4.30779e-09
Akr1c12	4.47122	0.0197543					Bves	-6.01711	4.31586e-09
Hist1h3a	4.02997	0.0198532					Inhbb	-2.01624	4.43034e-09
Gm12527	4.11236	0.019946					Cadm3	-3.4246	4.62808e-09
Rbm44	4.35672	0.0200267					Gpm6a	-3.18776	4.70296e-09
Gzmn	4.47727	0.0201452					Gm3788	-2.51424	4.70311e-09
B430212C06Rik	2.3802	0.0203449					Luzp2	-3.97544	4.89677e-09
Derl3	2.06976	0.0206704					Nap1l5	-5.37461	4.94904e-09
Gm37558	5.13276	0.0207062					Wt1	-2.82408	5.05365e-09
Gm26722	5.13276	0.0207062					H60b	-3.50466	5.12701e-09
Gm44553	4.74086	0.0207381					Adam5	-3.69704	5.14205e-09
Gp6	4.93825	0.0207742					Pde4b	-2.09197	5.60125e-09
D130019J16Rik	4.98632	0.0207783					Ppbp	-7.21619	5.79959e-09
4930516B21Rik	2.51473	0.0207966					Hs3st3a1	-4.39299	5.84855e-09
Gm31749	2.9693	0.0208817					Hoxd11	-4.18087	5.89616e-09
Xist	4.01176	0.0209221					Tceal3	-4.71866	5.92662e-09
Igll1	4.70155	0.021014					Fabp4	-2.61508	5.98774e-09
Gm21986	3.18853	0.021014					Fam26e	-2.92967	6.21727e-09
Acmsd	4.36653	0.0211708					Slc10a6	-4.34509	6.22708e-09
Gm16200	2.47496	0.0213098					Tbx20	-3.65777	6.22708e-09
Gm24463	4.64461	0.0214319					Slc26a11	-2.67648	6.8968e-09
Gm17103	3.98499	0.0215407					Pcdhga1	-2.84702	7.16475e-09
Snord59a	4.92528	0.0217466					Eya4	-2.43925	7.19371e-09
Efcab5	2.259	0.0219104					Tmsb10	-2.64775	7.45736e-09
Dntt	5.70169	0.0220221					Serpina3e-ps	-2.72251	7.5451e-09
Gm15789	3.53348	0.0220328					Spin2c	-3.54043	7.67996e-09
Gm26628	2.76224	0.0222514					Hspa1b	-2.39764	7.77515e-09
Cd300c2	3.81239	0.0222802					Snx30	-2.02357	8.30625e-09
Gm19040	3.63445	0.0223527					Itsn1	-2.51626	8.55786e-09
Gm17815	4.59374	0.0223612					Itga9	-2.09551	9.52953e-09
Cfd	5.06054	0.0225051					Usp27x	-2.27335	9.80797e-09
4933433G15Rik	4.52165	0.0225051					Vstm4	-5.33706	9.87586e-09
Gm44164	2.57189	0.0228064					Cybrd1	-3.70022	9.88411e-09
9530085L11Rik	2.03483	0.0228324					Anks6	-2.74282	1.05066e-08
Gm27326	2.45504	0.0228633					Pax9	-5.47735	1.08992e-08
Gm21844	3.73405	0.0228768					Hoxb7	-2.44065	1.10108e-08
Evpl	2.1028	0.0228912					Gm26682	-5.42411	1.11226e-08
Gm42763	4.92476	0.0229646					Pard6b	-2.2204	1.11415e-08
Gm26546	3.793	0.0231604					Kng1	-4.13588	1.18645e-08
Gm26394	4.92615	0.0233915					Dusp15	-5.31889	1.23642e-08
Cfp	2.00588	0.0235215					Hs3st1	-3.18394	1.24181e-08
Gm37906	4.32155	0.0235851					Fras1	-3.67514	1.26049e-08
Gm37790	3.52191	0.0237192					Fam214b	-2.21034	1.31075e-08
Aifm3	3.75215	0.0237969					Tnfsf18	-4.34802	1.34731e-08
Hpn	2.27582	0.0238012					Rai2	-3.32616	1.3653e-08
Gm42435	4.32039	0.0240182					Crip1	-2.20598	1.38596e-08
Gm23772	4.96692	0.0241062					Snx7	-2.20247	1.42507e-08
Gm11693	5.03404	0.0242006					Nog	-3.82172	1.43087e-08
Gm12201	2.12443	0.0243622					Lin7a	-4.47151	1.43538e-08
Gm19721	2.90691	0.0244694					Cd38	-3.60911	1.4859e-08
B230369F24Rik	2.2163	0.024723					Lum	-2.99444	1.48881e-08
Gm44432	3.74402	0.0247231					Lipo3	-2.27967	1.50324e-08
Gm44659	5.45449	0.0252476					Begain	-4.44697	1.52221e-08
1600010M07Rik	3.00378	0.0253365					Tbx15	-2.60725	1.52407e-08
Gm11832	4.48538	0.0253751					Hey2	-6.70181	1.55769e-08
Apom	4.48443	0.0254039					Abcb1a	-5.00329	1.60897e-08
Ceacam2	5.00374	0.0254529					Kdr	-5.3031	1.63055e-08
Gm27003	2.2378	0.0254711					Tln2	-2.79863	1.63476e-08
Ccr4	2.74109	0.0254711					Prkcdbp	-2.07324	1.70163e-08
Gm43336	5.12296	0.0255676					Zfp334	-2.14734	1.71406e-08
Gm15976	4.88781	0.025724					Pcdhb3	-4.58791	1.74018e-08
Gm43581	2.96122	0.0258019					Lef1	-4.63807	1.74371e-08
Lilra6	4.84039	0.0260647					Cfap74	-4.51489	1.77518e-08
Snord71	4.34723	0.0261088					Wfdc2	-5.84579	2.02892e-08
Cd200r3	4.25953	0.026362					Plpp7	-3.64445	2.10567e-08
Plin5	3.37671	0.026421					Gjb3	-5.98683	2.1427e-08
Gm42735	5.13261	0.0265578					Slc14a2	-4.11889	2.2794e-08
Fam135b	4.1838	0.0266538					Tnxb	-3.67756	2.28917e-08
Cxcl10	2.64925	0.0268215					Slc13a5	-2.61677	2.3095e-08
Gm43029	3.03174	0.0270842					Olfm2	-3.75818	2.33049e-08
Gm15893	3.94718	0.0271451					Gjb5	-5.53095	2.41274e-08
Mki67	2.81744	0.0271525					Gja5	-3.22393	2.47021e-08
Gm15344	2.55175	0.0273747					Cacna1a	-2.28091	2.49256e-08
Grhl2	3.66813	0.0277663					Cacna2d3	-5.33093	2.53149e-08
Pde4c	3.42495	0.0281477					Ackr4	-3.07468	2.64497e-08
Gm525	4.23626	0.028205					Hunk	-3.50693	2.78643e-08
Unc80	4.27623	0.0286462					Sntb1	-3.15374	2.83234e-08
Ovgp1	2.43627	0.0291399					Tshz3	-2.76664	2.97496e-08
Snord53	3.44793	0.0292698					Lgr5	-3.4114	3.11776e-08
Rnf208	2.62203	0.0293429					Zfp575	-3.29738	3.19833e-08
Gm20707	2.15355	0.029431					Adgrf5	-4.29914	3.23762e-08
Cyp2t4	2.65308	0.0294314					Cadm4	-2.20679	3.25589e-08
8430408G22Rik	2.56996	0.0294729					Crispld2	-2.69008	3.28889e-08
Gm22571	2.54267	0.0298625					Nptxr	-2.1774	3.31267e-08
Gm16316	2.08445	0.0298823					Setbp1	-2.48083	3.32481e-08
Gm15773	2.46686	0.0301364					Srpx2	-2.23294	3.39496e-08
Gm24430	5.06126	0.0302119					Plekhg2	-2.67041	3.59383e-08
Spef2	2.79579	0.0303324					Kcnma1	-6.49505	3.61726e-08
Pabpn1l	4.84162	0.0303893					Zc3h12b	-2.19659	3.88182e-08
Gm14085	3.51949	0.0303973					Zcchc18	-3.77528	4.02926e-08
Snora62	2.40816	0.0304051					Zfp791	-3.81324	4.1269e-08
Gm12236	4.83723	0.0305605					Efna2	-2.00439	4.21517e-08
Gm44199	2.64453	0.0309116					Gm26902	-4.73698	4.26593e-08
Olfr1251	4.42906	0.0309939					Gm44710	-3.40679	4.38548e-08
Pln	3.57189	0.0310141					Acyp2	-2.27108	4.38731e-08
Gm2822	3.28109	0.0310821					Nxpe4	-3.2617	4.40054e-08
Aplnr	3.1065	0.0311092					Cend1	-5.71667	4.75718e-08
Fam209	3.17163	0.0311853					Gm12473	-2.4587	4.93221e-08
U2af1l4	2.89466	0.0315475					Ntrk2	-4.6759	4.93293e-08
Gm43684	2.46058	0.0318225					Ece1	-2.32104	5.0247e-08
Gm36266	2.87245	0.0320265					Mirg	-4.0924	5.05365e-08
Gm26742	4.78748	0.032046					Afap1l2	-3.60578	5.07614e-08
Nlrp1b	4.42914	0.032075					Eno2	-2.61938	5.15681e-08
C030005K06Rik	4.33524	0.0321423					Gldc	-2.6159	5.16368e-08
Etaa1os	3.00454	0.0323984					S100b	-3.60032	5.47282e-08
Nos2	4.18927	0.0327021					Prl2c3	-6.69534	5.55173e-08
Gm43625	4.3697	0.0327056					Bnc1	-3.55509	5.83607e-08
Gm11805	3.67549	0.033019					Prl3a1	-5.56987	6.02192e-08
Slc30a2	2.82284	0.0334077					Raet1e	-4.50312	6.33985e-08
Gm1604a	4.75206	0.0334664					Fam174b	-2.59776	6.58202e-08
Hist1h4j	4.21622	0.0336275					Sod3	-3.09062	6.72394e-08
4931413K12Rik	3.40041	0.0336275					Cxcl16	-2.60225	6.85506e-08
Gm42531	3.80978	0.0336617					Gm17396	-4.15995	6.98355e-08
Nxpe1-ps	3.31874	0.0337965					Rab3b	-3.29555	6.9923e-08
D830044I16Rik	2.96974	0.034036					2010107G23Rik	-2.58866	7.05344e-08
Gm43429	3.07021	0.0342829					Gm10516	-2.97984	7.2729e-08
Gm14699	4.94302	0.0345365					Serpinf1	-2.02498	7.28565e-08
Gm12932	2.27911	0.0346767					Upk3b	-2.50421	7.38558e-08
RP24-225H21.2	3.6803	0.0347069					Wbp5	-2.0534	7.55393e-08
Cd200r2	3.57322	0.0347069					Pax1	-5.76174	7.64752e-08
Gm42463	3.803	0.0347214					Nrep	-2.16756	7.67662e-08
Gm38140	4.78548	0.035036					Ttc30b	-2.06301	7.69515e-08
Gm42748	2.12221	0.0352858					Fxyd1	-5.31817	8.02028e-08
Ccm2l	4.36978	0.0353873					Gramd2	-4.02034	8.16965e-08
Serpina12	4.12691	0.0355238					Xpnpep2	-3.08056	8.38706e-08
Gm6758	2.68026	0.0355253					Npr2	-2.32127	8.52021e-08
Tmem163	3.65671	0.0358642					Hspb2	-3.63473	9.07263e-08
Gm24429	4.30626	0.0359475					Whrn	-3.14672	9.16142e-08
Gm38292	5.28167	0.0366507					Sh3d21	-3.42578	9.78304e-08
Hist1h4f	5.03314	0.0368091					Ntf5	-4.40833	1.00274e-07
Irf8	3.00888	0.0369196					Myom2	-3.58779	1.02828e-07
Gpr132	4.33923	0.0369565					9430020K01Rik	-2.18425	1.04728e-07
Gm37154	2.21965	0.0371006					Kcnd1	-2.68219	1.09843e-07
Gm25128	3.22188	0.037117					Zfp964	-2.58343	1.22789e-07
Gm16758	3.25259	0.0371831					Ppp1r1a	-5.7084	1.25375e-07
Gm3086	3.76008	0.0373908					Rbm24	-3.24869	1.30321e-07
Snx31	2.46044	0.0376183					Micalcl	-4.2791	1.30518e-07
D530018E20Rik	4.36948	0.0379007					Slc29a4	-3.24039	1.327e-07
Gm13445	4.76997	0.0382105					C1ql3	-4.3936	1.3686e-07
Gm42975	3.09703	0.0382655					Rgag4	-2.3575	1.41268e-07
Lrrc74b	3.11899	0.0383747					B930095G15Rik	-3.86961	1.46723e-07
Gm10916	4.14701	0.0384358					Selp	-2.19266	1.47532e-07
Gm26773	2.28597	0.0386173					Kcnd2	-4.61333	1.53262e-07
Gm38162	4.65667	0.0386277					Gm14597	-3.15893	1.57536e-07
4833411C07Rik	4.89367	0.0389432					RP23-389N20.2	-5.53937	1.62761e-07
Nlrp6	4.98578	0.0392783					Anks1b	-5.46033	1.6325e-07
Ikzf3	3.78492	0.0394228					Hspb11	-2.43172	1.65479e-07
2900060B14Rik	4.92692	0.0395634					Hey1	-5.25376	1.66774e-07
4930428O21Rik	4.65683	0.0397522					5033428I22Rik	-4.08706	1.6885e-07
Cort	4.6059	0.0399536					Hmgcll1	-3.05605	1.79007e-07
Gm42688	2.85618	0.0399979					4833427G06Rik	-3.44942	1.80964e-07
Gm14274	4.13764	0.0401376					Ahr	-2.43654	1.8536e-07
Hist1h4c	2.84001	0.0402728					Tulp1	-3.91222	1.88777e-07
Gm23136	2.14081	0.0403582					Fgfr3	-4.13592	1.89656e-07
Gm43024	4.2126	0.0407581					Il6	-2.64865	1.89675e-07
TINCR	2.37	0.0407592					Cftr	-5.02692	1.89942e-07
Gm15879	2.78394	0.0408373					Enpep	-4.0744	1.90413e-07
Gm16322	4.65552	0.0411257					Mpzl3	-2.22575	1.98725e-07
Fpr2	4.87873	0.0412226					Sh3pxd2a	-2.19789	2.06328e-07
1700012B09Rik	2.47213	0.0416493					Fgf16	-3.82173	2.08749e-07
Gm18303	4.69725	0.0416562					Rnft2	-3.46803	2.11146e-07
Gm42749	3.55411	0.0417807					Pcdhb20	-4.16878	2.25251e-07
Gm43999	4.73161	0.0419477					Rdh10	-2.04707	2.26927e-07
Il27	3.69932	0.042085					Sh3rf2	-3.80848	2.41654e-07
Gm6225	2.31673	0.0423765					Nup62cl	-3.50798	2.43551e-07
Gm23849	3.60603	0.0424564					Arntl2	-2.44943	2.48845e-07
Rec8	3.11678	0.0425709					Kcnt2	-7.13119	2.50243e-07
Gm37669	3.25984	0.0425851					Gdf15	-2.68292	2.51259e-07
Kcnk7	3.31014	0.0426744					Galnt16	-4.10328	2.7133e-07
Gm43420	4.11412	0.0428177					Gja1	-2.37074	2.94329e-07
Gm44699	3.09308	0.0428851					Sgsm1	-2.77021	2.97557e-07
Olfr1250	4.55243	0.0429949					Omd	-4.63321	3.02796e-07
Gstm3	4.67367	0.0432384					Col19a1	-5.01501	3.04666e-07
Rhoh	4.04256	0.0433387					Cgnl1	-3.25425	3.12333e-07
Rnf224	4.0413	0.0433966					Kctd8	-6.16064	3.23431e-07
Cd163	4.09698	0.0434787					Hspb8	-2.22121	3.2396e-07
Gm25360	4.37212	0.043507					Cfap45	-3.68088	3.70973e-07
Gm42747	4.05286	0.0441459					Pparg	-2.0893	3.79228e-07
Orm2	2.11081	0.0443946					Asb4	-4.11398	3.81399e-07
Gm16494	2.37319	0.0446094					Cd302	-2.02819	3.8415e-07
4930473A02Rik	2.00518	0.0448299					9130008F23Rik	-2.34526	3.97749e-07
Cecr2	3.52264	0.045182					Emcn	-4.00777	3.97749e-07
Gm44130	4.82297	0.0452899					D430019H16Rik	-3.51306	4.15182e-07
A530099J19Rik	5.14904	0.0454146					Apol9a	-3.53619	4.1528e-07
Igfals	5.15019	0.0456629					Gm9844	-2.71766	4.23027e-07
Cyp27b1	2.042	0.0462172					F2rl1	-2.2055	4.24264e-07
Gm17029	2.53862	0.0467877					Scamp5	-2.75835	4.24295e-07
Gm37474	5.15111	0.0472376					Crispld1	-6.35444	4.24998e-07
Ina	3.31859	0.047416					F730043M19Rik	-2.57559	4.336e-07
Mamdc4	2.09244	0.0475198					Ccl27a	-3.35239	4.38788e-07
Il1bos	3.49129	0.0475842					Slc4a3	-3.39015	4.472e-07
Il9r	3.00914	0.0478997					Car5b	-2.10348	5.03174e-07
Fndc8	4.4969	0.0482624					Sprr2k	-4.01435	5.08158e-07
Gm43088	2.84323	0.0482945					Rab39b	-4.45383	5.16024e-07
Mir6386	3.48583	0.0484172					Tril	-6.89307	5.18923e-07
Gm25540	4.7337	0.0486778					Mill2	-3.491	5.3109e-07
Ces2c	4.59731	0.0486778					2010300F17Rik	-3.70367	5.39424e-07
Gm42986	2.82215	0.0486898					Gm44275	-5.18334	5.43166e-07
Gm12472	3.14298	0.0487189					Pde1b	-2.92871	5.59499e-07
Gm9431	3.50605	0.0488799					Pcdh20	-6.00774	5.96396e-07
Snhg11	3.58461	0.0497308					Gm17936	-3.80762	6.09246e-07
Tbr1	2.91631	0.049914					Zfyve28	-4.53309	6.12088e-07
							Pcdhga2	-2.46881	6.29615e-07
							Nkx3-2	-7.14221	6.37388e-07
							Dach2	-3.72537	6.39202e-07
							Has1	-3.79003	6.41729e-07
							Pcdhga5	-2.45623	6.69423e-07
							Spry4	-2.47891	6.70453e-07
							Baalc	-4.54366	6.88286e-07
							Hoxb5os	-2.42384	6.89966e-07
							Tppp3	-2.75365	7.14566e-07
							Tspan15	-2.27433	7.46836e-07
							Dydc2	-4.84451	7.51297e-07
							Insc	-3.89863	7.76888e-07
							Park2	-3.27208	7.8151e-07
							Igf2os	-4.35431	7.86329e-07
							Grin1	-5.23381	8.14588e-07
							Ptges3l	-2.11756	8.69944e-07
							Gm44950	-2.53794	8.91284e-07
							Lrrc8e	-3.14133	9.24708e-07
							1500002C15Rik	-2.36044	9.28122e-07
							Aldh1a7	-2.10746	9.38789e-07
							Chic1	-2.03347	9.42252e-07
							Sbspon	-4.28119	9.7165e-07
							Wnk3	-2.4589	9.7184e-07
							Fam180a	-3.3773	9.82194e-07
							Hoxaas2	-3.99737	9.90085e-07
							Il7	-3.70937	1.02791e-06
							9530018H14Rik	-3.7328	1.04473e-06
							Oasl2	-2.99119	1.05393e-06
							Trim3	-2.00159	1.06451e-06
							Tcte2	-4.96488	1.06728e-06
							Plppr4	-4.84636	1.07297e-06
							Hid1	-2.15957	1.07568e-06
							Gm527	-2.54585	1.08602e-06
							Krt20	-5.94049	1.09044e-06
							Dnajb3	-2.91713	1.09044e-06
							Mab21l3	-5.98672	1.09556e-06
							Palm3	-5.00403	1.11445e-06
							Cdh17	-3.96041	1.12573e-06
							Ispd	-2.61197	1.13647e-06
							Lrrc73	-2.52218	1.15886e-06
							Hoxa11os	-4.50227	1.17315e-06
							Rrad	-2.39449	1.20258e-06
							Syt12	-2.90277	1.21181e-06
							Mrvi1	-2.50701	1.21592e-06
							Gm15867	-6.73487	1.25231e-06
							Sarm1	-7.19196	1.30698e-06
							Pard3b	-2.32224	1.34905e-06
							Airn	-2.47483	1.37058e-06
							Nptx1	-2.29759	1.41154e-06
							Kazald1	-2.27967	1.41932e-06
							Nipal2	-6.74474	1.45042e-06
							Adh1	-3.23327	1.4763e-06
							Bmp3	-6.69941	1.51271e-06
							A830018L16Rik	-7.10217	1.56748e-06
							Pcdhb5	-4.47686	1.58563e-06
							Snca	-3.47498	1.61309e-06
							Srsf12	-5.39865	1.65636e-06
							Extl1	-3.53436	1.667e-06
							Aass	-3.72833	1.68949e-06
							Nova1	-2.70396	1.69458e-06
							Rtn2	-2.40132	1.71145e-06
							Disp1	-2.02011	1.81624e-06
							Il11	-3.20395	1.83337e-06
							Sox13	-3.12064	1.86563e-06
							Palm2	-4.35317	1.96846e-06
							Etv1	-2.03414	1.98831e-06
							Krt18	-2.27448	2.00323e-06
							Cacnb2	-2.01086	2.0119e-06
							Chrna7	-2.71717	2.15661e-06
							Egr3	-2.65697	2.2116e-06
							Porcn	-2.73193	2.21991e-06
[truncated: 992 more rows]
