# Supplementary material for: Competing dynamic gene regulatory networks involved in fibroblast reprogramming to hematopoietic progenitor cells
Source: Stem Cell Reports. 2025 Apr 3;20(5):102473. doi: 10.1016/j.stemcr.2025.102473 (PMC12143154; doi:10.1016/j.stemcr.2025.102473)
Supplement: Table S4. Differentially accessible regions in day 2 reprogramming cells vs. controls (FDR < 0.05), related to Figure 4 [file mmc5.xlsx]

## Sheet: Sheet1
Table S4: Differentially accessible regions in day 2 reprogramming cells vs controls (FDR <0.05). Related to Figure 4.
Regions gained accessibility in day 2 reprogrammed cells							Regions lost accessibility in day 2 reprogrammed cells
Chr	Start	End	Fold change (Log2)	FDR			Chr	Start	End	Fold change (Log2)	FDR
chr11	29470671	29472097	2.92878	7.2304461045004e-16			chr15	63023157	63023795	-2.52911	1.94012955906338e-06
chr4	64446059	64447321	2.93385	1.36890066867194e-15			chr18	46879105	46880101	-2.04973	4.33043890664289e-06
chr2	103664883	103665705	3.22917	3.71872924391941e-14			chr14	103258378	103259276	-2.07879	9.16250375420886e-06
chr17	42722891	42724478	2.26329	8.18243968027561e-14			chr4	97985345	97986667	-1.74057	3.6512344170071e-05
chr2	105730747	105732136	2.66576	1.59443436181164e-12			chr10	45613669	45614759	-1.4312	3.75980254299945e-05
chrX	7677563	7680192	2.13814	6.52311911442735e-12			chr15	96738344	96739137	-1.93845	5.03950182611441e-05
chr15	27398660	27399817	2.67104	7.56141322245327e-12			chr13	43944882	43945847	-1.75129	7.74494354154294e-05
chr6	108271129	108272482	2.45085	1.05851300139262e-11			chr3	59245536	59245893	-2.70984	0.000109462
chr7	57079363	57081367	1.97923	1.81243977760423e-11			chr2	145912770	145913549	-2.15204	0.000113736
chr15	36968241	36969621	2.44949	2.1439205465125e-11			chr6	116950882	116951912	-1.84072	0.000138926
chr1	89805426	89807457	2.49899	6.15425109350295e-11			chr14	102904637	102905782	-1.72598	0.000196279
chr8	81535083	81536505	2.098	7.07327905319866e-11			chr3	47120017	47121183	-1.63083	0.00021092
chr8	113511504	113512708	2.18059	7.40003512293292e-11			chr8	24402505	24403046	-2.37167	0.000219758
chr4	86943531	86945061	2.23548	9.19575264923607e-11			chr4	74975095	74976144	-1.55962	0.000276615
chr16	37981895	37982704	2.63867	1.50195198873988e-10			chr14	77596637	77597981	-1.57039	0.000296022
chr5	133398564	133400475	2.52775	3.43554844736189e-10			chr3	99769598	99770093	-2.12875	0.000300527
chr7	140064511	140065224	2.80307	8.30066468368658e-10			chr2	128349054	128349708	-1.88759	0.000315637
chr8	125243127	125246375	2.33388	9.4903311694849e-10			chr3	116001319	116002198	-1.58265	0.000364692
chr4	64330544	64331361	2.28246	1.04613659906476e-09			chr12	120695156	120695639	-1.94003	0.000384021
chr13	92917671	92921801	1.81639	1.23525428880205e-09			chr9	52314110	52314732	-2.16998	0.000396463
chr14	17527731	17528891	2.3122	1.23525428880205e-09			chr11	105922546	105923741	-1.47038	0.000413043
chr3	10240841	10242228	2.44468	1.36484131868183e-09			chr2	78388814	78389722	-1.56257	0.000414462
chr4	15139846	15141347	1.76843	2.57288619702267e-09			chr8	33126399	33126709	-2.25957	0.000440655
chr12	31936850	31937933	1.96007	2.62225126168527e-09			chr1	73176315	73177884	-1.55343	0.000442322
chr17	82178096	82179301	2.62421	5.22988420100186e-09			chr17	42524587	42525503	-1.6775	0.000505286
chr1	46986164	46986581	2.81498	5.83488844305360e-09			chr4	125605170	125606013	-1.60784	0.000523749
chr6	56863059	56864671	1.97069	5.83488844305360e-09			chr8	129858350	129860404	-1.44479	0.000695997
chr13	101233349	101234211	1.76472	6.57655319829331e-09			chr8	28053631	28054864	-1.80583	0.000716391
chr12	73723630	73724766	2.39938	6.65844581637249e-09			chr4	84250456	84250859	-2.84415	0.000732052
chr13	16433410	16434639	2.74332	8.06530440095723e-09			chr15	65952002	65953133	-1.5472	0.000894871
chr15	89851764	89853025	2.31488	8.82519270794472e-09			chr11	111238663	111239189	-2.24783	0.000998213
chr15	37488077	37490074	2.11893	9.6025545495434e-09			chr14	23428417	23429913	-1.72154	0.000998512
chr8	43076899	43077738	2.42326	9.6025545495434e-09			chr19	34805469	34806393	-1.65474	0.00101306
chr2	161425914	161426921	2.04	1.17148484960729e-08			chr8	36468704	36469630	-1.68087	0.00102886
chr4	56154969	56155804	1.96551	1.2135778690491e-08			chr3	54217010	54217843	-1.64751	0.00104353
chr8	63656243	63657176	2.71141	1.2135778690491e-08			chr8	107685155	107685766	-1.83106	0.00104353
chr12	85374201	85375962	2.15707	1.3207146393955e-08			chr13	64112342	64113027	-1.6231	0.00107437
chr3	96627257	96628134	2.11133	2.5426050698021e-08			chr1	187986751	187988266	-1.36661	0.00112037
chr3	103964478	103965789	2.32022	2.5426050698021e-08			chrX	155500535	155501022	-1.91931	0.00113636
chr11	21314312	21315805	1.93673	3.04862579296167e-08			chr5	138744372	138745064	-1.97291	0.00131442
chrX	104570479	104571241	2.64361	3.77635645339338e-08			chrX	13850539	13851724	-1.37866	0.00132771
chr1	159842244	159843164	2.37119	6.67494216318178e-08			chr3	83544090	83544844	-2.00223	0.00148921
chr7	129082055	129084572	1.6827	6.67494216318178e-08			chr10	37436797	37437316	-1.81392	0.00169772
chr2	78939465	78940520	2.38257	7.35146394174995e-08			chr7	118664471	118665564	-1.24325	0.0018311
chr7	62774741	62775286	3.1612	7.35146394174995e-08			chr1	152327680	152328354	-1.64065	0.00189551
chr1	34546833	34547542	2.48488	7.62684309713747e-08			chr13	28684189	28684978	-1.76872	0.00201064
chr4	99731732	99733189	1.79853	7.62684309713747e-08			chr10	29525194	29525990	-1.54441	0.00204675
chr8	118057588	118059087	2.72546	7.62684309713747e-08			chr7	79779377	79780615	-1.72077	0.00205387
chr8	131117545	131120298	2.03641	7.62684309713747e-08			chr2	61191885	61192897	-1.39563	0.00207665
chrX	103964058	103965307	2.13446	7.62684309713747e-08			chr3	123100519	123101235	-1.74326	0.00223569
chr10	63232734	63234055	1.94228	7.74859945989482e-08			chr3	102359733	102361196	-1.43229	0.00228105
chr11	108858542	108860017	2.13495	8.14176465049114e-08			chr3	38941362	38941850	-2.07524	0.00231659
chr14	88407111	88408004	2.154	8.42419930650098e-08			chr2	64255131	64255702	-1.70218	0.00233756
chr4	76252397	76253432	2.30599	8.42419930650098e-08			chr1	37951182	37951738	-1.98231	0.00266789
chr4	151333734	151335192	2.19042	8.42419930650098e-08			chr1	36025203	36026100	-1.64657	0.00276759
chr16	37679831	37680758	1.95748	9.80248150538565e-08			chr1	152765254	152765527	-2.09693	0.0029025
chr9	54951944	54953174	1.74737	9.85213186694184e-08			chr11	89089017	89089884	-1.55997	0.00291118
chr17	90652335	90653579	2.50765	1.06009424176669e-07			chr18	62013677	62014609	-1.31719	0.0034616
chr7	144936740	144938453	1.99679	1.17017344537437e-07			chr16	5777242	5777505	-2.27073	0.00359865
chr18	33773026	33773705	2.63187	1.2233543795993e-07			chr8	105365013	105365926	-1.49639	0.00361328
chr1	40269992	40270870	2.12429	1.5445737054954e-07			chr2	162036210	162037009	-1.57785	0.00365241
chr19	49689266	49690236	2.05784	1.60080714698994e-07			chr15	42193520	42193951	-1.7251	0.00365431
chr17	42929355	42929845	2.47587	1.97184112200718e-07			chr1	109323365	109324946	-1.33033	0.00367838
chr9	95967771	95968657	1.93582	2.01009899338891e-07			chr6	62438074	62439053	-1.83912	0.0036799
chr10	118522962	118524678	2.39289	2.52161239196021e-07			chr7	131484976	131485334	-2.46666	0.00372074
chr16	48252712	48253483	2.89625	2.52161239196021e-07			chr4	65236450	65236855	-1.68926	0.00372217
chr16	93147822	93148577	2.52565	2.52161239196021e-07			chr15	53421389	53421808	-2.19635	0.00381166
chr4	15226743	15229520	1.87881	2.68935654294983e-07			chr15	41888177	41888646	-1.70929	0.00386884
chr9	112904942	112905426	3.02272	2.69434062388949e-07			chr1	40492737	40493837	-1.2978	0.00400452
chr15	40983360	40984915	2.05069	2.86189423964628e-07			chr1	73390783	73391566	-1.25295	0.00417269
chr5	132033514	132035240	1.83265	3.45645432046251e-07			chr17	87563715	87564180	-1.76319	0.00421123
chr14	122125673	122126323	3.32802	3.7562928928173e-07			chr1	83165560	83166292	-1.4449	0.00431778
chr8	130028988	130030212	2.54287	3.7562928928173e-07			chr7	74254113	74254621	-1.85879	0.00444667
chr10	19214243	19214952	1.89442	4.08807583670576e-07			chr11	110530948	110531308	-1.65028	0.00449431
chr14	64586160	64588794	1.87331	4.58510038215694e-07			chr16	87875917	87877320	-1.58584	0.00461374
chr11	83099611	83100652	2.78132	5.09248912439981e-07			chr12	16060525	16061109	-1.59745	0.00472791
chr1	187321784	187322712	2.04633	6.26576021972007e-07			chr15	86228965	86230638	-1.19708	0.00511479
chr10	55542462	55543870	1.56451	6.26576021972007e-07			chr9	39323195	39323910	-1.65143	0.00512587
chr6	108243463	108243823	3.27865	6.26576021972007e-07			chr18	30565918	30566456	-2.01716	0.00519851
chr5	108196905	108197937	2.52389	6.29349082185653e-07			chr2	140998841	140999912	-1.52418	0.00520059
chr6	89702330	89703229	2.16786	6.53025443323627e-07			chr9	62899256	62900368	-1.39868	0.00550683
chr7	119913366	119917665	1.67684	6.53025443323627e-07			chr18	54566185	54566471	-1.98889	0.00557843
chr7	138303377	138304764	1.88105	6.53025443323627e-07			chr15	26963039	26963322	-2.04983	0.00563949
chr15	42140778	42142943	1.62161	6.5774176462e-07			chr10	23143401	23144156	-1.70687	0.00582746
chr10	42840661	42841798	2.05412	6.67133529472407e-07			chr18	13547038	13549670	-1.03725	0.00583544
chr5	110614031	110615055	2.53708	6.86176309559134e-07			chr8	32444218	32444777	-1.86995	0.00584296
chr4	144622811	144625466	2.02386	7.54368574394155e-07			chr8	25338056	25338317	-2.29244	0.005968
chr15	41126309	41127323	2.13066	7.67986204876121e-07			chr12	9557025	9557625	-1.50163	0.00600206
chr1	155120589	155121782	1.90142	7.88737310597115e-07			chr14	34716340	34716649	-1.79543	0.00608706
chr5	23412423	23413243	2.33302	8.15400736922411e-07			chr11	120634319	120635657	-1.21526	0.00617675
chr1	161053958	161055043	1.91073	8.20450437779306e-07			chr8	108709138	108710590	-1.209	0.00622718
chr9	22916635	22917819	2.3762	8.2636130081481e-07			chr7	135520393	135520870	-1.96533	0.00626019
chr2	19511458	19512034	2.70519	8.39835338534521e-07			chr9	51315603	51316329	-1.33588	0.00626019
chr9	10101535	10102486	2.34938	8.40915178285675e-07			chr3	8248724	8249658	-1.5205	0.00628034
chr2	139005105	139005955	2.2104	8.58802682974771e-07			chr1	185768782	185769253	-1.75646	0.00634354
chr12	68191352	68191946	2.16151	8.9624699379041e-07			chr2	60926451	60927419	-1.43393	0.00636191
chrX	16233418	16234261	1.77753	9.02373552130783e-07			chr6	59401245	59402421	-1.378	0.0063772
chr18	70711965	70713163	2.20378	1.07220077746991e-06			chr3	151552728	151553130	-1.91746	0.0066529
chr5	108201000	108201928	2.54957	1.10293500031758e-06			chr14	59526733	59527014	-2.24646	0.0066641
chr7	105377117	105378473	1.70121	1.14424155455172e-06			chr12	83313605	83314690	-1.33285	0.00676111
chr6	3976029	3977126	2.47034	1.21887196102332e-06			chr9	60771327	60773216	-1.29609	0.006765
chr19	30446373	30447137	2.76156	1.22228718190209e-06			chr14	71651724	71652740	-1.43467	0.00683035
chr10	69133166	69134593	2.39682	1.27205136102481e-06			chr15	85751650	85752823	-1.16759	0.00685407
chr13	98231314	98232776	2.56123	1.4529254998962e-06			chr16	63665901	63666432	-1.78015	0.0069668
chr13	91342173	91343351	1.69751	1.47304985633808e-06			chr2	148089956	148090591	-1.46113	0.00698772
chr18	16432122	16432732	2.37149	1.4953784056706e-06			chr4	47141476	47143759	-1.13752	0.00699963
chr19	49714272	49715068	2.49966	1.4953784056706e-06			chr12	54527039	54527275	-2.19386	0.00700966
chr18	78547701	78549103	2.05825	1.55706637427962e-06			chr12	46903188	46903974	-1.58925	0.00708617
chr1	172440425	172441475	2.70143	1.63602682202403e-06			chr4	84137773	84138505	-1.50744	0.00713568
chr9	75514105	75515286	2.36264	1.63602682202403e-06			chr13	6364125	6365132	-1.33539	0.00715544
chr2	119826308	119827329	1.87619	1.65230231112594e-06			chr9	9196134	9196501	-1.78038	0.00719615
chr10	53730271	53731360	2.19191	1.66065243912686e-06			chr14	22010700	22012142	-1.35743	0.00734539
chr14	100619346	100620486	1.79854	1.77322721556375e-06			chr3	104154311	104154875	-1.98223	0.00745202
chr5	121692216	121693898	2.34613	1.77322721556375e-06			chr2	45368421	45369063	-1.4999	0.00746495
chr9	78363951	78364426	2.54653	1.77322721556375e-06			chr8	45843563	45845278	-1.16861	0.00761259
chr15	44291433	44291925	2.20673	1.80454831525432e-06			chr8	66876808	66877462	-1.63433	0.00763804
chr2	84980789	84981455	2.78621	1.96735468824154e-06			chr9	79101031	79101417	-1.79785	0.00769776
chr8	23319016	23320195	2.40235	1.96735468824154e-06			chr6	93185643	93186457	-1.53382	0.00781696
chr3	58592646	58594070	1.80567	2.10469421593082e-06			chr6	43478709	43479634	-1.62528	0.00788623
chr9	115669468	115670796	2.32019	2.10469421593082e-06			chr11	109190492	109191428	-1.2636	0.00789768
chr6	18026189	18027458	1.56375	2.12259900022605e-06			chr1	165070977	165072019	-1.40111	0.00804543
chr5	54351756	54353032	1.70107	2.2684776258317e-06			chr6	98257438	98258253	-1.31505	0.00804728
chr5	151094695	151095244	3.01777	2.2684776258317e-06			chr14	123911064	123911973	-1.58551	0.00826015
chr10	37458344	37460058	2.07147	2.39025552479874e-06			chr3	52566354	52567057	-1.46518	0.00831933
chr13	28648072	28649388	2.20386	2.39025552479874e-06			chr1	81318848	81319114	-1.84947	0.00844223
chr4	53809442	53811020	1.88359	2.39025552479874e-06			chr2	44210334	44212662	-0.996535	0.00844641
chr3	25510046	25510989	1.71524	2.47097065655114e-06			chr16	10619779	10622137	-1.02846	0.00851389
chr1	51083017	51084097	1.64896	2.50017174532814e-06			chr5	16527516	16527716	-2.42353	0.00854254
chr10	95275856	95276785	1.63828	2.59260200752022e-06			chr1	176812333	176813079	-1.43328	0.00854411
chr15	84965190	84966837	1.8356	2.59260200752022e-06			chr12	35940493	35941174	-2.31338	0.00854411
chr3	34848382	34849366	1.75023	2.64312524144091e-06			chr16	19820698	19821176	-1.82899	0.00858839
chr3	53219320	53220779	1.51708	2.64312524144091e-06			chr14	30623764	30624546	-1.48581	0.00862287
chrX	153734863	153735724	2.35134	2.64748758763409e-06			chr17	54281770	54282211	-1.62704	0.00867727
chr1	157193883	157194956	1.82416	2.96984417553419e-06			chr17	84430702	84431759	-1.30209	0.0087905
chr4	58775798	58777172	1.85764	3.0196494628003e-06			chr1	45344641	45345020	-1.83599	0.00886598
chr5	121685878	121687490	2.02531	3.0196494628003e-06			chr2	165472697	165473883	-1.20637	0.00894033
chr8	13740064	13741442	2.17664	3.11055390939323e-06			chr13	41625730	41626336	-1.49137	0.00900946
chr6	120538392	120539895	1.61139	3.11724553615904e-06			chr2	138420675	138420969	-1.91997	0.00900946
chr10	40171184	40172366	2.01626	3.26441988266473e-06			chr15	53446740	53447230	-1.91729	0.009015
chr5	103530630	103532394	1.77025	3.26441988266473e-06			chr15	56071407	56072210	-1.32144	0.00902989
chr16	72909374	72910189	2.24584	3.55078099163271e-06			chr13	47863400	47864972	-1.24844	0.0090905
chr9	60803143	60803888	2.27745	3.55078099163271e-06			chr2	165928239	165928985	-1.47841	0.0090905
chr2	69837149	69837470	2.65676	3.95236655195183e-06			chr4	95488664	95489080	-1.66661	0.00919386
chr12	79457560	79457984	2.65589	4.01382516668713e-06			chr6	56081921	56082321	-1.80372	0.00920499
chr2	51969394	51970152	1.92719	4.08688480810264e-06			chr12	53398663	53399671	-1.15612	0.0093711
chr4	13105999	13106914	2.48222	4.08688480810264e-06			chr13	39166149	39166917	-1.75719	0.00940853
chr7	102398757	102399789	1.73428	4.09832895654684e-06			chr18	54537830	54538225	-1.72455	0.009768
chr3	138824317	138826034	1.76136	4.19411428750154e-06			chr3	123467026	123467396	-2.43156	0.009768
chr4	114795980	114796647	2.4966	4.39799314262039e-06			chr2	136865468	136865832	-1.49669	0.0097693
chr15	57403553	57404952	1.74508	4.46926389937801e-06			chr1	81535555	81536950	-1.29179	0.0101874
chr3	154909399	154910427	2.11979	4.66447905681856e-06			chr14	78460048	78460774	-1.41248	0.0102954
chr12	31313272	31314255	1.67317	4.7296132759193e-06			chr14	73434361	73435276	-1.38672	0.0103617
chr9	50159552	50160533	1.99348	4.8074065182851e-06			chr7	87052394	87052752	-1.98012	0.0107031
chr13	64387308	64388442	1.87726	4.8335144378664e-06			chr11	45531540	45532855	-1.2428	0.0108417
chr13	107702833	107704110	2.30247	5.10189295023754e-06			chr9	48311003	48311474	-1.83555	0.0111304
chr19	24871820	24872741	2.4019	5.70890158424705e-06			chr4	106366493	106367228	-1.64152	0.0111337
chr2	83859707	83860748	2.28958	5.70890158424705e-06			chr17	50796555	50797028	-1.59216	0.0112056
chr12	91299119	91300870	1.5608	5.82442051857936e-06			chr2	170569185	170569953	-1.51506	0.0112058
chr6	37432777	37433676	2.43341	5.82442051857936e-06			chr8	80366061	80367760	-1.17167	0.0112182
chr18	80390065	80391353	1.95988	6.28686206816409e-06			chr6	5503587	5504470	-1.34718	0.0116241
chr6	37210916	37211946	2.16482	6.39791307397616e-06			chr7	90607814	90608848	-1.29566	0.0116334
chr1	60936983	60937840	2.1267	7.26022510808778e-06			chr2	5100055	5100346	-2.10659	0.0117094
chr16	72538384	72539427	2.10982	7.35491967586742e-06			chr3	31054891	31055432	-1.62095	0.0117317
chr3	157915338	157916202	1.85701	7.42017029320803e-06			chr6	143538098	143539456	-1.45292	0.0119672
chr5	112005235	112005655	2.87962	7.42017029320803e-06			chr16	37740203	37740764	-1.55924	0.0121322
chr10	9651468	9652480	1.89465	7.51883931090827e-06			chr14	23416148	23417717	-1.34625	0.0121541
chr9	90766511	90767081	2.06917	8.31517410340119e-06			chr9	48307915	48308322	-1.62061	0.0122565
chr12	76177512	76178472	2.25942	8.35054301122339e-06			chr2	117851597	117852569	-1.45306	0.0123095
chr6	30662234	30663044	2.28681	8.36607891811597e-06			chr1	67556289	67557116	-1.282	0.0125327
chr15	44417941	44418794	2.60527	8.42703249832217e-06			chr8	129307927	129309878	-1.03387	0.0129431
chr15	3880043	3880996	2.25176	8.46714588628303e-06			chr1	78935916	78937355	-1.13955	0.0129895
chr1	121593222	121594602	2.14217	8.60519482713246e-06			chr5	151932156	151932786	-1.28464	0.0130881
chr9	68976107	68977940	1.91716	9.16250375420886e-06			chr10	18694041	18694502	-2.2089	0.0131333
chr2	61524426	61525062	2.46711	9.69783937511175e-06			chr3	127956854	127957619	-1.2876	0.0131769
chrX	72647679	72648937	2.19159	9.74630685939012e-06			chr15	3780618	3783480	-1.24341	0.0131919
chr1	139109249	139109756	2.75396	9.86781088846285e-06			chr4	54209341	54210371	-1.35073	0.0132494
chr13	26129485	26129980	2.50523	1.03579957421177e-05			chr6	118896869	118897655	-1.58669	0.0133274
chr6	74037447	74038262	2.04386	1.04435202110456e-05			chr1	43767013	43767413	-1.64945	0.0133721
chr14	55324155	55327055	1.94058	1.09611279648577e-05			chr10	102016583	102017461	-1.76428	0.0134863
chr2	73097081	73097685	3.01558	1.09657492674098e-05			chr16	32090203	32090606	-1.69995	0.0137635
chr12	15283513	15284118	2.75794	1.10454529771219e-05			chr11	92780869	92781599	-1.41311	0.013878
chr12	45298234	45300552	1.78341	1.1218883826065e-05			chr8	84324644	84325310	-1.31466	0.0139649
chr16	50942216	50942963	2.53673	1.12646802136681e-05			chr13	64489599	64490751	-1.21133	0.0143554
chr15	58425455	58427647	1.73259	1.17518818160089e-05			chr2	20922705	20923465	-1.51226	0.0147235
chr9	10370662	10371519	2.23708	1.24221942288714e-05			chr7	96609580	96610804	-1.3128	0.0148912
chr1	136686826	136688045	1.94433	1.25307148441712e-05			chr7	75565564	75566060	-1.76536	0.0149858
chr1	62954260	62956360	1.95802	1.27666027250204e-05			chr13	72208485	72209134	-1.57953	0.0149885
chr1	53390060	53390816	2.15029	1.33726211851541e-05			chr2	142385564	142386143	-1.70328	0.0152985
chr12	36350455	36351429	2.48176	1.33726211851541e-05			chr15	11285261	11286169	-1.19677	0.0153784
chr3	24562332	24563463	1.81243	1.44547299335737e-05			chr12	28776189	28776839	-1.7218	0.0153793
chr2	6982752	6984013	2.10211	1.45109437632939e-05			chr16	90584189	90584612	-2.04856	0.0153816
chr6	38398064	38399042	1.71066	1.48765209268294e-05			chr13	105303689	105304468	-1.36124	0.0154934
chr9	92763300	92764128	2.08074	1.50587818579506e-05			chr2	118046183	118047275	-1.52107	0.0156291
chr1	195060504	195062357	1.38328	1.54144169144643e-05			chr5	49967113	49967559	-1.6984	0.0158334
chr1	76673346	76674002	2.16526	1.60780320805981e-05			chr18	4981378	4982396	-1.16736	0.0162143
chr13	33215548	33216182	2.1843	1.61360061044765e-05			chr5	135176372	135177175	-1.31855	0.0163993
chr3	55345603	55349611	1.92686	1.61360061044765e-05			chr12	74403610	74404623	-1.36424	0.0163996
chr17	90993444	90994730	1.8784	1.6539009788303e-05			chr1	54862795	54864004	-1.29902	0.0164848
chr18	47314260	47315230	2.2379	1.6539009788303e-05			chr15	62110793	62111600	-1.38981	0.0165375
chr6	59046845	59047689	1.93276	1.6539009788303e-05			chr13	49639460	49640111	-1.48169	0.0167039
chr9	58173397	58175479	1.86024	1.67840072810498e-05			chr8	32835232	32835751	-1.88955	0.0167286
chr11	77223162	77223999	1.79564	1.67936399868118e-05			chr5	16508865	16509276	-1.89364	0.0171031
chr3	60625350	60626060	1.84299	1.77150284899959e-05			chr6	117015333	117016497	-1.37372	0.0171902
chr13	40311057	40311756	2.23737	1.7811051048498e-05			chr15	56888252	56888485	-2.21016	0.0172054
chr19	40893101	40893681	2.6872	1.85308144299061e-05			chr7	115940714	115941466	-1.63215	0.0174033
chr7	70878995	70880457	1.85953	2.01271738546569e-05			chr6	125603255	125603948	-1.35698	0.017579
chr8	51442564	51444276	1.39381	2.01271738546569e-05			chr16	92986115	92986282	-2.09966	0.0177308
chr11	28652271	28653827	1.64035	2.0143234973364e-05			chr7	137467379	137467919	-1.60442	0.0177319
chr19	14194973	14196214	1.68124	2.0143234973364e-05			chr10	61924209	61924732	-1.6186	0.0178002
chr10	18165517	18168777	1.35452	2.10912351500879e-05			chr4	11056261	11056985	-1.503	0.0178052
chr14	111968177	111969173	2.11944	2.11921213046824e-05			chr17	72736211	72736769	-1.52261	0.0178605
chr1	77294072	77296003	1.68303	2.131534026401e-05			chr4	81842084	81844014	-1.06179	0.0179821
chrX	140344985	140345442	2.82415	2.15585318239891e-05			chr3	83561424	83561798	-1.91256	0.0179959
chr11	114213211	114214469	1.40009	2.22513382475105e-05			chr6	117282445	117283265	-1.23581	0.0181606
chr5	151825481	151826759	1.58939	2.26367346725081e-05			chr10	68158025	68158996	-1.30627	0.0181696
chr16	73647052	73648711	1.26607	2.27807366459973e-05			chr1	36049201	36049925	-1.41213	0.0181981
chrX	90496538	90497217	2.30724	2.2856968603958e-05			chr6	130811645	130812682	-2.0444	0.0182254
chr11	101346068	101347888	2.1216	2.29664280005047e-05			chr8	44032291	44032733	-1.57315	0.0183264
chr17	64907885	64909329	1.38455	2.44427514869185e-05			chr12	16059280	16060056	-1.4442	0.0186667
chr1	90950513	90951691	1.72149	2.53300581773583e-05			chr3	39234455	39235150	-1.36174	0.0191846
chr7	103687756	103690483	1.58536	2.59373313195062e-05			chr9	111327464	111328135	-1.50174	0.0193818
chr9	77952695	77954011	1.56568	2.59711306490873e-05			chr5	132584204	132584856	-1.60169	0.019546
chr11	44017050	44018724	1.74555	2.80225430827351e-05			chr15	25136116	25136678	-1.65767	0.0196554
chr5	81461154	81461632	2.79674	2.80225430827351e-05			chr10	69096792	69097417	-1.61903	0.0197363
chr9	34407782	34408372	2.00899	2.80225430827351e-05			chr16	57927763	57928854	-1.23768	0.0197565
chr3	23617676	23619362	1.62057	2.91418029475551e-05			chr5	96809142	96809701	-1.65527	0.0197774
chr10	98091760	98092832	1.69581	3.01220021563062e-05			chr16	95818409	95819737	-1.19544	0.0198968
chr14	17077633	17078159	2.59986	3.04061980406464e-05			chr12	12265607	12265925	-1.87721	0.0202185
chr16	26347468	26349275	1.47785	3.04061980406464e-05			chr1	186903164	186907528	-1.3033	0.0208884
chr14	104231733	104233148	1.70976	3.04157566101342e-05			chr17	67622200	67622783	-1.33263	0.0209932
chr10	24831198	24832286	1.50353	3.08466816373662e-05			chr3	39470589	39471134	-1.74386	0.0212075
chr14	26073988	26074945	1.48951	3.09789716622016e-05			chr1	61787750	61788637	-1.31638	0.0212194
chr14	60854432	60855246	2.19243	3.0985863484227e-05			chr12	36773836	36774544	-1.58608	0.0212364
chr2	14085984	14087819	1.78837	3.15129960260161e-05			chr6	115283003	115283821	-1.19842	0.0212364
chr16	44943277	44944080	2.09888	3.45217665707196e-05			chr10	56676162	56677090	-1.30577	0.0212782
chr15	29706059	29706794	2.01743	3.48124572507005e-05			chr5	136836389	136837267	-1.18821	0.0213698
chr7	97015674	97016276	2.61736	3.48124572507005e-05			chr19	58195513	58196616	-1.40881	0.0214843
chr9	5270388	5272315	1.92963	3.6512344170071e-05			chr2	139553937	139554161	-1.9153	0.0214895
chr14	90058964	90059669	2.00425	3.71269207446714e-05			chr15	84464539	84465499	-1.2914	0.0216063
chr9	26935490	26937126	2.11637	3.71269207446714e-05			chr13	29761698	29763058	-1.13938	0.021653
chr18	58560585	58562849	1.44803	3.7663362796712e-05			chr2	126021511	126021991	-1.4352	0.0216814
chr5	93719026	93720014	1.96061	3.7663362796712e-05			chr10	10963891	10965225	-1.20061	0.0217794
chr7	107578473	107580090	1.72699	3.84513442437776e-05			chr6	130785968	130787457	-2.00651	0.0219574
chr15	48983213	48984178	2.14822	3.99318103686946e-05			chr2	12856976	12857351	-1.79993	0.0220007
chr11	51285582	51287533	1.80747	4.14363135238599e-05			chr15	27308349	27309056	-1.2019	0.0220084
chr11	31835538	31836623	1.50817	4.16282203491234e-05			chr5	131653174	131654306	-1.24681	0.0221976
chr9	82128714	82129325	2.0891	4.24154220942109e-05			chr7	119020467	119022069	-1.14706	0.0221992
chr12	118440492	118441508	1.66963	4.41060700513132e-05			chr1	163909860	163911246	-1.08385	0.0222078
chrX	82452121	82452631	2.04157	4.41060700513132e-05			chr12	36163190	36164390	-1.22016	0.0222078
chr6	30570414	30572901	2.0062	4.42916142191888e-05			chr6	46874874	46875331	-1.74105	0.0222078
chr13	99579147	99580856	1.61676	4.47022873465277e-05			chr6	30117237	30119567	-1.04419	0.0226567
chr2	117891881	117892756	2.40449	4.50309761044593e-05			chr8	31671613	31672408	-1.50416	0.0226778
chrX	22994298	22995151	1.96183	4.67365643416678e-05			chr10	70439444	70440436	-1.29959	0.022833
chr10	4822971	4824034	2.20672	4.72984907918476e-05			chr17	13822145	13824035	-0.961269	0.0228579
chr10	68068381	68070846	1.74046	4.72984907918476e-05			chr9	78918486	78918905	-1.63679	0.0228988
chr16	87452210	87453383	1.65437	4.72984907918476e-05			chr7	81086604	81086933	-2.00516	0.023197
chr2	136355792	136356277	2.86304	4.72984907918476e-05			chr10	5303700	5305171	-1.26292	0.0232831
chr4	40723263	40725110	1.31276	4.86807370407506e-05			chr13	37491043	37491954	-1.31439	0.0234529
chr15	61274178	61274614	2.44479	4.86817854184731e-05			chr10	77818617	77819596	-1.33531	0.0237005
chr3	8261905	8262366	2.5459	4.86817854184731e-05			chr2	148081172	148082008	-1.28711	0.0237581
chr8	22871996	22873558	1.52864	4.86817854184731e-05			chrX	153456449	153456674	-2.09035	0.0238824
chr14	24967166	24969432	1.57128	4.97247179267571e-05			chr3	8415633	8416246	-1.40842	0.0238892
chr14	58085787	58086947	1.62369	4.9761478817456e-05			chr4	151128750	151129941	-1.29996	0.0239621
chr16	93196871	93198431	1.6459	4.9761478817456e-05			chr1	188437538	188437848	-1.80525	0.0243107
chr13	79137658	79138594	1.6476	4.97645699083513e-05			chr2	74081647	74082467	-1.12192	0.0243266
chr4	14939229	14940718	1.56118	5.0324666186027e-05			chr2	74346060	74346732	-1.39614	0.0243588
chr10	105598069	105599368	1.74966	5.16853032700255e-05			chr3	21758122	21759067	-1.40012	0.0245993
chr5	68173616	68174611	2.17265	5.17316701787291e-05			chr8	41174719	41175714	-1.19307	0.02469
chr17	79880041	79881105	2.14887	5.23381293587973e-05			chrX	50492855	50493399	-1.63325	0.0247134
chr7	136770877	136772561	1.56162	5.23381293587973e-05			chr6	6364659	6365149	-1.74597	0.0247172
chr10	100646778	100647132	2.36661	5.51328117233988e-05			chr17	80247818	80248061	-1.67793	0.0248139
chr11	34729555	34730576	2.356	5.51328117233988e-05			chr13	30761077	30761750	-1.25709	0.0257503
chr8	104541407	104542322	1.7355	5.66167958820795e-05			chrX	66626631	66627137	-1.53374	0.0258691
chr14	16186664	16187381	2.08079	5.69912833467689e-05			chr7	37614413	37615395	-1.15269	0.0260985
chr14	118345151	118345818	2.11462	5.84619842100766e-05			chr7	121843687	121845020	-1.03363	0.026137
chr11	49692935	49694438	1.97122	5.85605570373286e-05			chr11	45019739	45021015	-1.12832	0.0262261
chr12	91201437	91201985	2.45002	5.91120724735004e-05			chr1	78266023	78266840	-1.38724	0.0264494
chr6	13586350	13587193	1.55737	5.91120724735004e-05			chr3	19043468	19044142	-1.38494	0.0264658
chr1	94524211	94525217	1.84852	6.0353674423341e-05			chr5	22083911	22084108	-1.82272	0.02648
chrX	20039548	20041541	1.61528	6.0353674423341e-05			chr9	22756852	22758056	-1.16782	0.02648
chr15	83432983	83433675	1.84401	6.04395215574864e-05			chr3	55189877	55190534	-1.41384	0.0264818
chr10	104902811	104903560	2.22897	6.18382879951719e-05			chr13	58311575	58312866	-1.04663	0.0265134
chr19	20723048	20724070	1.63326	6.2003209450158e-05			chr13	100276255	100276864	-1.68987	0.0265134
chr2	179860116	179863072	1.2601	6.22816747166731e-05			chr11	31262192	31263066	-1.27201	0.0267786
chr10	106892241	106892999	2.06348	6.2386840819305e-05			chr12	120387847	120388924	-1.21321	0.0268628
chr14	121068450	121069578	1.35596	6.2460581300081e-05			chr2	109812790	109813897	-1.17671	0.0270386
chr8	40574838	40575469	2.19325	6.28024364744379e-05			chr1	155568941	155569692	-1.36764	0.0270517
chr5	122634084	122635000	1.73704	6.29243271450745e-05			chr15	48778421	48778761	-1.7117	0.0270773
chr19	17397887	17398341	2.59016	6.33232562558561e-05			chr6	117263386	117264639	-1.16776	0.0270773
chr6	11543390	11544733	1.43612	6.33232562558561e-05			chr9	105861479	105862415	-1.18879	0.0270773
chr9	66133232	66134158	1.78675	6.43147112947303e-05			chr13	49505603	49506155	-1.5433	0.0272305
chr3	132329475	132330489	1.66195	6.83253336394783e-05			chr2	125866246	125867427	-1.18774	0.0272423
chr10	92904008	92905358	2.04369	6.89611443510524e-05			chr9	68058808	68059175	-1.72334	0.0273053
chr10	107161185	107163245	1.45896	6.89611443510524e-05			chr19	25728489	25729595	-1.08975	0.0274645
chr15	44293889	44295343	1.8327	6.94260673676486e-05			chr2	67786288	67787194	-1.22313	0.0277172
chr5	40136906	40137519	2.59951	7.02339184950609e-05			chr3	55315531	55316482	-1.3596	0.0279386
chr14	20724290	20725510	2.10404	7.24694816602451e-05			chr4	71766608	71767298	-1.53436	0.0281973
chr2	11705630	11706367	1.75296	7.41955580794425e-05			chr14	104407247	104408389	-1.12632	0.0282012
chr2	60899744	60901118	1.29296	7.43080267857503e-05			chr1	183982728	183983982	-1.02608	0.0283414
chr10	5453833	5455194	1.54343	7.43898223806351e-05			chr7	38503630	38504295	-1.31993	0.0287193
chr5	76462754	76463789	1.34692	7.43898223806351e-05			chr9	23774290	23774660	-1.64176	0.0287814
chr8	47968082	47968908	1.67042	7.43898223806351e-05			chr1	133769098	133770526	-1.10704	0.028818
chr11	116643528	116644844	1.90229	7.50427339022209e-05			chr14	29400487	29400756	-1.72141	0.0291028
chr5	23428234	23430257	1.87433	7.85833801962231e-05			chr1	164821891	164822965	-1.10105	0.0292819
chr8	67607887	67608708	1.92952	7.94311328457851e-05			chr16	3923650	3924503	-1.38907	0.0292819
chr6	34774058	34774848	2.03697	8.10683451607061e-05			chr17	52090658	52091178	-1.40889	0.0293043
chr8	49987843	49988585	2.01756	8.14313604640043e-05			chr2	109925553	109926361	-1.36229	0.0293043
chr14	67027949	67029009	1.69657	8.29217049389929e-05			chr9	83216723	83216999	-1.54386	0.0295104
chr6	127882295	127883564	1.73123	8.80679006381137e-05			chr6	95796170	95796987	-1.26808	0.0296161
chr1	11814977	11815388	2.68298	8.97248627792782e-05			chr4	12522948	12523845	-1.23532	0.0297264
chr2	79012747	79013966	2.13884	8.97248627792782e-05			chr10	16794390	16796402	-1.23142	0.0298525
chr2	92065617	92066384	2.32351	9.29150913518175e-05			chr4	64776436	64776862	-1.62006	0.02997
chr11	103076277	103077438	1.97114	9.32164994539925e-05			chr11	96992695	96993634	-1.31405	0.0299781
chr1	22300334	22300877	2.00108	9.48414738387598e-05			chr4	11905495	11906837	-1.0995	0.0303423
chr11	81749521	81750638	1.85584	9.48414738387598e-05			chr3	133745110	133745531	-1.77354	0.0303637
chr17	40942958	40944419	1.16671	9.69362548605003e-05			chr9	22488264	22488856	-1.19584	0.0303753
chr2	65917235	65917967	2.3968	9.78422042891848e-05			chrX	165341983	165343206	-1.1653	0.0303753
chr10	78519887	78521834	1.95009	0.000100935			chr19	37344361	37344664	-1.506	0.0304205
chr18	43641134	43641724	2.86158	0.000100935			chr14	62778715	62779860	-1.418	0.0305326
chr3	41188090	41189402	1.47013	0.000105227			chr1	82001533	82001857	-2.10687	0.030736
chr10	75004851	75005854	1.7713	0.000106712			chr19	28568368	28568817	-1.60099	0.0307986
chr5	45466510	45467231	1.93267	0.000109394			chr18	34610249	34611054	-1.19739	0.0308733
chr16	77428380	77428876	2.28131	0.000109462			chr7	79870717	79871636	-1.19743	0.0309717
chr2	35888814	35889801	1.7526	0.000109462			chr7	137820498	137822368	-0.971447	0.0310938
chr10	37270610	37271906	1.40441	0.00011011			chr8	94519282	94520042	-1.43548	0.031096
chr17	52863139	52864541	1.85432	0.000112786			chr10	26279917	26280696	-1.24445	0.0314231
chr18	46172047	46173533	1.64651	0.000113947			chr5	73093392	73094160	-1.43123	0.031669
chr15	27175873	27177065	1.9729	0.000114751			chr17	75450956	75451142	-1.92336	0.0319334
chr11	33774700	33775936	1.89489	0.000116151			chr16	18543069	18544244	-1.06837	0.0321345
chr6	135377848	135378679	1.77269	0.000118049			chr9	23057561	23058752	-1.21548	0.0321857
chr2	59064278	59065311	1.29092	0.000120011			chr3	21627916	21628531	-1.35414	0.03223
chrX	9056739	9059290	1.35656	0.000120224			chr4	141812376	141812791	-1.74132	0.0322851
chr11	30066245	30067657	1.85797	0.000121159			chr1	45332916	45333225	-1.87281	0.0322903
chr13	58470276	58471503	1.62043	0.000122118			chr12	104840228	104840742	-1.69476	0.0326827
chr3	126165815	126166596	1.52814	0.00012262			chr2	126205802	126206449	-1.24484	0.0326827
chr9	24987827	24988327	2.47397	0.000123207			chr11	71232254	71232602	-1.66549	0.0327229
chr3	154864574	154865182	1.93473	0.000123496			chr6	49855429	49855772	-2.0358	0.0333671
chr15	60476821	60477142	2.22899	0.000124479			chr11	55024501	55025093	-1.36829	0.0334948
chr10	85118094	85119524	2.03105	0.000125558			chr1	145793665	145794397	-1.07862	0.0335866
chr15	74662454	74663026	2.08562	0.000125558			chr10	90967495	90967991	-1.30561	0.0336178
chr16	44890783	44891556	1.68061	0.000125558			chr2	7300172	7300812	-1.54964	0.0337954
chr10	25035906	25037140	1.83078	0.000126755			chr1	194716974	194717382	-1.52869	0.033824
chr2	74793195	74793979	2.30158	0.000128374			chr12	53386923	53388428	-1.08574	0.033824
chr9	103556077	103557299	1.64962	0.000128374			chr2	153988349	153989198	-1.75817	0.0338947
chr6	136805757	136806736	1.84211	0.00012959			chr19	53956366	53956687	-1.76769	0.0339033
chr1	61688354	61688807	1.85119	0.000133762			chr8	80349607	80351004	-1.10877	0.0339033
chr13	36180830	36183047	1.35987	0.000134657			chr14	69837974	69839058	-1.30691	0.033926
chr14	48973868	48974769	1.74603	0.000134657			chr11	66180327	66181553	-1.00078	0.0341214
chr18	38085280	38086169	1.64077	0.00013705			chr12	10513318	10514033	-1.29643	0.0341333
chr6	31237227	31239516	1.25322	0.000138926			chr1	92646382	92647565	-1.06682	0.0342067
chr9	111065165	111065980	1.36232	0.000141802			chr13	101668247	101669978	-1.06093	0.0342507
chr17	81673825	81674465	2.09743	0.000145232			chr10	112414635	112415172	-1.42321	0.0346138
chr5	58188920	58189910	1.59121	0.000145902			chr11	80567088	80568284	-1.13315	0.0346193
chr11	49947240	49949236	1.66098	0.000147017			chr4	64502375	64502772	-1.84639	0.0346193
chr11	70704046	70705593	1.51186	0.000147028			chr2	79893671	79894757	-1.47165	0.0347116
chr13	27384021	27384660	2.93789	0.000151486			chr2	125273940	125275894	-0.983746	0.0348071
chrX	148418461	148419026	1.95242	0.000151486			chr5	35978413	35979292	-1.11144	0.0353627
chr11	75912061	75915476	1.27358	0.000153901			chr1	71005711	71006772	-1.16301	0.0356012
chr5	91981695	91981893	2.80229	0.000162744			chr12	6260159	6262093	-1.31473	0.0358309
chr2	118988674	118989154	1.91444	0.000169321			chr13	115576834	115577536	-1.50101	0.0358309
chr17	12859593	12863125	1.25996	0.00016981			chr3	107499911	107501192	-1.00371	0.0358309
chr11	56397129	56398276	1.75781	0.000172416			chr6	29066955	29068106	-0.980438	0.0358427
chr4	18644075	18644997	1.74392	0.000179381			chr4	7392165	7392884	-1.45457	0.0359482
chr7	117299834	117302127	1.19258	0.000183901			chr7	141331050	141331600	-1.47676	0.0359482
chr17	85561935	85563108	1.44723	0.000184641			chr9	51204840	51208078	-0.89799	0.0359482
chr4	117777718	117778337	1.63727	0.000184641			chr4	150375094	150376021	-1.31302	0.0359522
chr9	68934646	68936577	1.50101	0.000185801			chr6	130774626	130776794	-1.70598	0.0360196
chr13	92864618	92866159	1.41088	0.000186957			chr6	100675433	100675943	-1.52163	0.036092
chr12	75695929	75696976	1.88203	0.000187111			chr17	54284821	54285579	-1.06241	0.0363736
chr19	61070144	61070461	2.2572	0.000189175			chr3	90353077	90354786	-0.965837	0.0366903
chrX	131595604	131596550	1.7933	0.000189175			chr17	44227738	44228789	-1.09863	0.036825
chr3	60588608	60590215	1.84593	0.000191272			chr4	75111807	75113299	-1.11074	0.0371459
chr3	90216274	90218250	1.68424	0.000191272			chr4	71466997	71467693	-1.22571	0.0376094
chr6	116571137	116572053	1.87071	0.000191272			chr18	64775564	64776302	-1.36584	0.0376755
chr1	172775182	172776703	1.77326	0.000194262			chr4	102235985	102236323	-1.5359	0.0376755
chr16	37027201	37028293	1.72637	0.000195254			chr19	60400743	60401770	-1.55036	0.0377037
chr7	117148658	117150140	1.43844	0.000195661			chr6	100069961	100070626	-1.31355	0.0377117
chr10	89632230	89633375	1.47431	0.000196278			chr14	93873626	93874594	-1.07598	0.0377661
chr1	44466817	44467918	2.03226	0.00019913			chr8	117218520	117218915	-1.67313	0.0378482
chr13	103166383	103167707	1.61826	0.00019913			chr4	107247865	107249128	-1.06349	0.0378576
chr3	36877794	36879505	1.37821	0.000199834			chr17	14756765	14757392	-1.17963	0.038368
chr11	49850250	49851348	1.43261	0.000200367			chr13	118019560	118020084	-1.12327	0.0386175
chr6	108156716	108157649	1.4777	0.000200367			chr17	10096136	10096606	-1.4028	0.0386652
chr1	128493710	128494582	1.96498	0.000201121			chr2	10083249	10084623	-0.970854	0.0387475
chr8	96425494	96426791	1.48167	0.000202064			chr2	48374515	48376943	-1.06464	0.0387475
chr4	70214561	70215533	1.3937	0.000202179			chr6	21559318	21560049	-1.18448	0.0395152
chr10	118485482	118486523	2.00311	0.000206856			chr3	51521327	51522069	-1.23898	0.0397597
chr14	106718020	106718333	2.73986	0.000208301			chr3	108554053	108554432	-1.46128	0.0398378
chr4	16012255	16013251	1.95665	0.000212234			chr2	44015026	44016357	-1.15718	0.0400718
chr1	83902536	83904610	1.18661	0.00021315			chr9	60424206	60424784	-1.80359	0.0403986
chr3	98006458	98007791	1.67814	0.000214966			chr8	96372652	96373246	-1.55878	0.0406034
chr3	5940536	5941594	1.736	0.000216399			chr17	84789350	84789834	-1.13316	0.0406829
chr5	140683958	140685572	1.6523	0.000219048			chr9	84374264	84374868	-1.21596	0.0410969
chr6	41549950	41550846	1.4014	0.000219048			chrX	139459066	139459352	-1.68012	0.0411309
chr13	21964274	21965032	2.35214	0.000219977			chr10	83635367	83636436	-1.13216	0.0412157
chr2	48944330	48945496	1.40809	0.000222905			chr3	40337229	40337513	-1.70202	0.0412157
chr2	8612642	8613564	1.94284	0.000225966			chr8	73460946	73462210	-1.93763	0.0412564
chr12	40952365	40953017	1.99359	0.000227018			chr11	75878517	75879886	-1.06026	0.0412754
chr5	47195107	47195702	2.0034	0.00022717			chr11	16797579	16798363	-1.26462	0.0415523
chr7	50668943	50669413	1.90099	0.000228256			chr16	26247823	26249174	-1.20826	0.0415523
chr18	23825965	23827121	1.48711	0.000229125			chr16	65426352	65426777	-1.75914	0.0415762
chr3	109846522	109848098	1.3444	0.000229125			chr10	68327123	68328188	-1.19297	0.0416097
chr6	11677394	11678082	1.77002	0.000229125			chr10	56507819	56509166	-1.08492	0.0418733
chr4	44826581	44827555	1.97574	0.000235341			chr6	136041173	136041603	-1.34474	0.0420155
chr5	50267173	50269069	2.00389	0.000235341			chr4	54614600	54615804	-1.13835	0.0420205
chr5	91132053	91133316	1.85993	0.000235341			chr9	32930999	32931830	-1.3044	0.0421989
chr18	25398080	25399372	1.86075	0.00023548			chr13	60134003	60134286	-1.48386	0.0424501
chr11	29690919	29691344	2.05863	0.0002392			chr5	89279875	89281027	-1.05093	0.0425288
chr14	21319172	21319787	1.47564	0.000240298			chr7	107836915	107837595	-1.13161	0.0425341
chr17	11867989	11868455	2.83057	0.000241658			chr17	48125673	48126409	-1.15907	0.0426757
chr17	81953432	81954429	1.42911	0.000241658			chr13	52946874	52947630	-1.45451	0.0428527
chr2	74794207	74794757	2.77588	0.000247005			chr5	38750420	38751120	-1.37557	0.0428914
chr9	67690112	67691457	1.33615	0.000247005			chr12	10480633	10481356	-1.28596	0.0429692
chr6	57694984	57696141	1.85993	0.000251555			chr11	67381691	67382999	-1.01756	0.0431045
chr15	13675976	13676770	2.10838	0.000258548			chr12	53772335	53773066	-1.19166	0.0432205
chr13	97467418	97468489	1.82336	0.000260614			chr2	143920052	143920960	-1.08676	0.0432205
chr13	31362358	31363198	1.58876	0.000267722			chr3	153086985	153087684	-1.32431	0.0432205
chr6	141277744	141278256	2.13307	0.000267722			chr9	113184373	113184659	-1.46424	0.0432205
chr1	128721010	128721959	1.93261	0.000275431			chr1	79710952	79711900	-1.28195	0.0432916
chr16	16633786	16634263	1.88464	0.000276497			chr4	101077246	101077829	-1.26947	0.0432916
chr12	30862141	30863242	1.32142	0.00027717			chr7	96504471	96505248	-1.27993	0.0436587
chr18	3479794	3482246	1.6177	0.00028111			chr15	55067570	55068361	-1.55146	0.0437793
chr4	38509020	38509855	1.76065	0.000281873			chr4	5486635	5488506	-1.22321	0.0439501
chr5	4876005	4876870	1.8816	0.000282788			chr1	91249379	91249932	-1.26805	0.0440177
chr1	89856311	89859524	1.39193	0.000286737			chr13	39006598	39006983	-1.43691	0.04419
chr5	67158691	67159727	1.81092	0.000291728			chr9	76090188	76090598	-1.62429	0.0444223
chr12	41598859	41600496	1.28994	0.000293605			chr1	33768914	33769178	-1.54832	0.044468
chr2	33698374	33699793	1.9508	0.000294758			chr13	115497869	115498150	-1.75822	0.0451392
chr16	77715738	77716173	2.19172	0.000296022			chr4	153429593	153433009	-0.947328	0.0451392
chr8	129669824	129672144	1.52001	0.000302525			chr6	17354954	17355979	-1.18447	0.0451392
chr15	3394072	3395524	1.35641	0.000306946			chr7	37094772	37095889	-1.15056	0.0451392
chr10	16093702	16094285	1.69124	0.000310282			chr3	31807420	31808223	-1.31412	0.0452024
chr6	115666689	115668899	1.18876	0.000310348			chr16	50438976	50439235	-1.69602	0.0452473
chr8	112065690	112067963	1.60669	0.000312598			chr5	74663090	74664495	-0.985526	0.0452766
chr6	30256556	30259309	1.53021	0.000314001			chr13	15533696	15534316	-1.26524	0.0454376
chr9	70824698	70825960	1.73409	0.000314887			chr5	75179873	75180367	-1.38699	0.0454376
chr1	181104170	181105083	1.48393	0.000319154			chr14	29971108	29971916	-1.27045	0.0455595
chr13	9565490	9566342	1.4309	0.000319154			chr18	57873740	57875466	-1.00689	0.0455686
chr13	81246140	81248380	1.3193	0.000319154			chr8	97617659	97619108	-1.15831	0.0456014
chr13	107844677	107845131	2.21038	0.000319154			chr1	127426670	127427199	-1.37311	0.0456796
chr1	163824398	163825625	1.99437	0.000322532			chr13	93736943	93737967	-1.15926	0.0458403
chrX	96542341	96542748	2.44997	0.000322532			chr3	137965223	137966292	-1.08459	0.0459837
chr16	84517912	84519530	1.48178	0.000325771			chr16	94529056	94530260	-1.00903	0.046238
chr5	41578497	41579227	1.89708	0.000330496			chr13	28710846	28711466	-1.49633	0.0463477
chr14	25992638	25995520	1.37207	0.000334198			chr17	70470732	70471164	-1.74683	0.0467716
chr11	64613957	64615642	1.32714	0.000336087			chr12	27066135	27067101	-1.09182	0.0469187
chr4	92497967	92498380	2.2449	0.000339102			chr1	95078489	95082204	-0.826727	0.0472293
chr14	48496012	48496920	1.96471	0.000340502			chr2	131497891	131498925	-1.31269	0.0472293
chr14	99824794	99825753	1.72833	0.000341914			chr9	47433203	47434266	-1.07014	0.0473518
chr2	45844153	45844605	2.54209	0.000347487			chr12	16743219	16743539	-1.60062	0.0476603
chr9	13326827	13328146	1.878	0.000359626			chr5	34146006	34146455	-1.43812	0.0478734
chr7	118002776	118004615	1.51865	0.000362552			chr4	107321644	107321992	-1.7069	0.0481702
chr14	109833205	109833922	1.44857	0.000366111			chr6	113744719	113745609	-1.10491	0.048208
chr3	28324558	28325673	1.48712	0.000369386			chr8	76870313	76870902	-1.47725	0.048465
chr7	134323810	134325442	1.53139	0.000369386			chr2	142280643	142281081	-1.58712	0.0493691
chr5	145030638	145033270	1.6232	0.000371475			chr9	84809395	84809749	-1.40369	0.0493691
chr14	46358567	46361136	1.14752	0.000380238			chr18	35447044	35448356	-0.868198	0.0494476
chr1	41506636	41507496	2.02856	0.000380852			chr7	137937099	137937868	-1.10696	0.0494726
chr2	120862221	120863129	1.98095	0.000385473			chr3	9683435	9684258	-1.08731	0.0494747
chr18	71434470	71435193	1.63757	0.000392547			chr3	151553834	151556992	-0.972825	0.0495736
chr12	102023352	102024054	2.07117	0.000398181			chr9	83834546	83834945	-1.75743	0.0495736
chr19	15951177	15952992	1.49446	0.000404234			chr14	59130155	59131069	-1.18435	0.0496498
chr16	58692585	58692904	2.37869	0.000406443			chr2	151746534	151748220	-1.04301	0.0496664
chr16	54845492	54846004	1.72255	0.000412387			chr16	57488812	57489251	-1.42237	0.04998
chr7	70794380	70795644	2.04646	0.000416512
chr7	94344294	94344798	2.17027	0.000416512
chr14	118509810	118510257	2.17867	0.000437811
chr15	73497964	73499498	1.57681	0.000439698
chr6	122869588	122871139	1.49544	0.000439698
chr1	45961838	45962770	1.48789	0.000439934
chr1	63271449	63272071	2.07515	0.000440655
chr10	83172298	83173664	1.65126	0.000441573
chr7	35180205	35181449	1.39899	0.000450682
chr1	97498042	97498370	2.41396	0.000461946
chr11	108929059	108931074	1.29412	0.000463612
chr7	73377455	73379395	1.68311	0.000466034
chr7	117462063	117463359	1.44065	0.000466034
chr4	97241782	97243025	1.40129	0.000467183
chr3	78971493	78972867	1.53687	0.000471876
chr13	8848593	8848921	2.42733	0.00047529
chr6	30261934	30262555	1.92085	0.000478581
chr1	196751266	196753113	1.45469	0.000483092
chr13	111536961	111538616	1.7471	0.000483092
chr6	109103092	109104152	1.97075	0.000484641
chr4	93327351	93327689	2.66458	0.000484866
chr7	118147611	118148348	1.96171	0.000484866
chr13	92868309	92868930	2.06009	0.00050921
chr13	108936258	108936541	2.98898	0.000510717
chr3	53465250	53466262	1.47491	0.000515723
chr18	19032095	19032738	1.76547	0.000516073
chr10	120122825	120123945	1.90354	0.000522288
chr2	107071641	107072308	2.15067	0.000523785
chr3	109486282	109487446	1.37382	0.000532573
chr19	27356609	27357097	2.45953	0.00053894
chr18	38908548	38909772	1.98198	0.000539564
chr9	91901423	91901704	2.45011	0.000539564
chr14	46715465	46716163	1.88634	0.000540759
chr13	117809310	117811786	1.3442	0.00055024
chr10	100466017	100466450	2.00457	0.00056092
chr8	130189903	130191435	1.65094	0.00056092
chr12	51469826	51470991	1.37583	0.000563361
chr6	95977535	95978618	1.71015	0.00056903
chr10	88580126	88581186	1.5251	0.000571632
chr2	117186351	117187135	1.7091	0.000572462
chr15	52066947	52068488	1.7264	0.000576107
chr18	68991252	68992849	1.86518	0.000576107
chr6	65676685	65677361	2.19096	0.000581563
chr4	67338610	67339309	1.91614	0.000586367
chr16	79231185	79231491	2.34342	0.000587123
chr2	146084697	146085355	2.15341	0.000588859
chr11	87367472	87369959	1.19379	0.000592167
chr2	139001194	139002042	1.94897	0.00059755
chr9	8857783	8858370	1.90454	0.000598251
chr11	70940067	70941501	1.57809	0.000600315
chr2	77587540	77588045	2.04468	0.000600524
chr5	5055694	5057615	1.19207	0.000601459
chr2	3019533	3020378	2.20537	0.000605856
chr2	45131205	45131847	1.54469	0.000612376
chr13	43286144	43289712	1.68743	0.000613731
chr11	105698991	105699538	1.65895	0.000626716
chr3	85660869	85663007	1.59089	0.000626716
chr6	86024178	86025697	1.37607	0.000626716
chr1	53845583	53846413	1.48033	0.000630435
chr2	16424274	16424890	1.67956	0.000630435
chr1	39452399	39453821	1.34812	0.000630901
chr13	52818120	52818554	2.26832	0.000630901
chr2	84590085	84590893	2.03412	0.000630901
chr16	17871060	17872343	1.82869	0.000638597
chr5	103115997	103117541	1.42992	0.000641456
chr11	80376079	80376835	1.45384	0.000650101
chr12	93286072	93286407	2.88044	0.000651547
chr13	110178926	110179957	1.64167	0.000652276
chr1	139043952	139045531	1.235	0.000656984
chr11	106343027	106343522	2.14981	0.000656984
chr13	9481796	9482832	1.49396	0.000656984
chr6	97274383	97274780	2.88548	0.000656984
chr9	27850653	27851218	2.36111	0.000656984
chr9	79534592	79536504	1.79603	0.000656984
chr15	26748894	26749701	1.96197	0.000670669
chr1	155389390	155391261	1.55185	0.000671094
chr11	81562492	81563875	1.13462	0.000671094
chr15	4765014	4767173	1.48286	0.000671094
chr17	7018427	7019431	1.20308	0.000671094
chr3	144712614	144713350	1.79347	0.000672308
chr13	38955541	38956139	2.04374	0.000680018
chr1	110240654	110241581	1.45174	0.000683751
chr8	128483134	128484185	1.7511	0.000688676
chr14	28875062	28876337	1.44091	0.000689517
chr4	11659118	11660217	1.57584	0.00069468
chr15	36577540	36579233	1.97004	0.000694793
chr19	37507883	37511811	1.56838	0.000695997
chr6	99055775	99057520	1.70146	0.000695997
chr12	77418923	77421124	1.44099	0.000716627
chr18	24354406	24355267	1.95862	0.000716627
chr5	14111133	14112582	1.49749	0.000725329
chr16	51351957	51352688	1.99046	0.000727795
chr18	55266252	55267524	3.25813	0.000727795
chr2	140791528	140791897	2.2227	0.000727795
chr4	126328794	126329769	1.9721	0.000727851
chr15	26746229	26747476	1.56788	0.000748721
chr10	4645610	4645785	3.09118	0.000752557
chr7	36994723	36995419	1.43815	0.000759645
chr3	78481691	78482231	2.06814	0.000760414
chr2	83892089	83892591	1.97948	0.000761432
chr16	91086714	91087435	1.82012	0.00076537
chr19	53265911	53267000	1.4374	0.00076537
chr5	93668955	93669407	2.64567	0.000779313
chr5	34922097	34922479	2.28105	0.000779554
chr10	120317307	120317715	1.8911	0.000781591
chr15	91025850	91026276	2.13857	0.000781591
chr19	36402552	36403908	1.75459	0.000781591
chr18	4439348	4441725	1.2798	0.00079155
chr18	27351758	27352321	1.75842	0.000802504
chrX	11248764	11249499	1.98482	0.00081937
chr12	59468777	59469445	1.49293	0.000832167
chr17	82415590	82416278	1.59399	0.000835374
chrX	101762476	101763200	2.3449	0.000838537
chr2	65116739	65118037	1.37545	0.000840836
chr7	90386373	90387323	1.35778	0.000843546
chr5	133051360	133052067	2.03166	0.000859344
chr8	25682623	25685986	1.01827	0.000864246
chr11	105403150	105403833	2.47461	0.000874807
chr17	21895183	21896520	1.31594	0.000888236
chr5	139431833	139433902	1.24351	0.000891485
chr5	105863804	105864791	1.93587	0.000894871
chr8	11064382	11066007	1.67971	0.000894871
chr8	35911819	35912815	1.78545	0.000894871
chr11	50733753	50734281	1.81441	0.000896307
chr5	47664946	47666467	1.46319	0.000898588
chr18	47821641	47822811	1.18679	0.000898852
chr4	40256629	40257152	2.4723	0.000916183
chr6	100138676	100140062	1.82898	0.000916663
chr13	112791362	112793937	1.53504	0.000930337
chr3	158127531	158128267	1.49215	0.000933252
chr11	109787565	109788985	1.26233	0.000940521
chr2	145218615	145219247	1.44477	0.000941641
chr17	61659089	61660217	1.31403	0.000952635
chr6	30605863	30607593	1.25163	0.000956663
chr9	6316993	6318469	1.27046	0.000972347
chr5	53250603	53252000	1.28204	0.000974068
chr1	83892892	83894478	1.18675	0.00097511
chr5	88030727	88031604	1.74764	0.00097993
chr1	36975463	36979061	1.73551	0.000980921
chr10	104988619	104990139	1.92863	0.000980921
chr6	65533066	65533305	3.43099	0.000980921
chr11	88465682	88467121	1.51793	0.00098248
chr12	77009353	77009926	1.7616	0.000983024
chr3	147755079	147756524	1.17213	0.000989111
chr10	118202121	118203983	1.34159	0.000989398
chrX	105923014	105924229	1.83291	0.000989398
chr16	72080694	72081493	1.87719	0.000998512
chr8	53789346	53789894	1.77099	0.000998512
chr9	27019508	27020552	1.62793	0.000998512
chr9	49795841	49797012	1.64662	0.00100615
chr5	141765168	141766104	1.84911	0.00100788
chr6	75123691	75124706	1.88297	0.00100848
chr7	6790375	6791354	1.4204	0.00100931
chr11	44601282	44602295	1.5485	0.00101306
chr4	53199049	53200860	1.47744	0.00101539
chr7	87961071	87962242	1.19917	0.00101565
chr1	164795806	164797792	1.6878	0.001019
chr9	10387383	10388202	1.64062	0.00102044
chr13	37600406	37601932	1.72652	0.00102747
chr3	135635798	135636824	1.61125	0.00102942
chr5	64420797	64421969	1.46679	0.00102988
chr14	119195056	119196259	1.65098	0.00103319
chr15	5031182	5031877	1.69424	0.00103349
chr15	66612763	66614206	1.31507	0.0010369
chr8	131115502	131116704	1.22869	0.0010369
chr9	92112350	92113016	1.54795	0.00104535
chr5	73755154	73756212	1.87785	0.00104605
chr3	124376312	124376845	2.00605	0.00105083
chr11	65318414	65319418	1.39926	0.00106195
chrX	93053071	93053823	1.84568	0.00108043
chr7	52258808	52261693	1.30274	0.00108091
chr4	88689358	88690557	1.74762	0.00108418
chr6	18299271	18300096	1.57549	0.0010929
chr1	84736400	84737467	1.80752	0.00110028
chr5	126849821	126850244	1.95514	0.00110028
chr16	10384154	10384901	1.88419	0.00110265
chrX	70307340	70308191	1.85788	0.00110661
chr13	76003015	76003645	1.82708	0.00111051
chr4	149890642	149892410	1.20367	0.00112037
chr8	104915429	104916268	2.27972	0.00112146
chr2	112337999	112339022	1.50612	0.00113636
chr5	16295414	16295879	1.96731	0.00114037
chr6	37576997	37577640	2.35796	0.00114091
chr14	56540931	56541978	1.62854	0.00114201
chr5	92805737	92807502	1.19177	0.00114201
chr1	89793020	89793848	1.71892	0.00115279
chr11	16876744	16878078	1.66503	0.00115279
chr8	68480927	68481157	2.93193	0.00116485
chr8	130466009	130466589	1.89696	0.00118601
chr1	158717345	158719391	1.36277	0.00119699
chr2	12244214	12245799	1.43859	0.00121989
chr19	32345982	32348029	1.79097	0.00122566
chr16	72503365	72505332	1.23851	0.00122568
chr15	93581169	93582653	1.26078	0.00124755
chr3	104109797	104110525	1.49196	0.00124755
chr3	135746471	135748681	1.21032	0.00125973
chr3	37230855	37231573	1.95932	0.00126778
chr6	13565288	13568234	1.05007	0.00126778
chr3	124795696	124796225	2.2789	0.00128983
chr1	64131035	64131681	2.21927	0.00129199
chr7	126895269	126896105	1.99905	0.00130008
chr14	17313103	17314416	1.59574	0.00130193
chr8	75623171	75623719	1.86306	0.00130193
chr4	131753707	131755155	1.17912	0.00130453
chr14	87142005	87142587	2.11422	0.00130472
chr10	68087674	68089272	1.37031	0.00130704
chr10	96945682	96948488	1.4279	0.00132029
chr9	103154539	103155249	1.92644	0.00132029
chr1	180832485	180833266	1.63947	0.00133139
chr2	28035184	28036163	1.4155	0.00133526
chr10	66863968	66864842	1.81099	0.00134758
chr10	5938736	5942251	1.27951	0.0013543
chr9	90067322	90068586	1.20043	0.00137602
chr8	105119327	105121466	1.26409	0.00138517
chr15	59435663	59436643	1.40043	0.00138858
chr18	9583120	9584239	1.51466	0.00140891
chr3	61276147	61276379	2.6147	0.00140931
chr9	116320156	116321274	1.90302	0.00141128
chr7	68550105	68550661	2.01694	0.00141199
chr10	65808899	65809222	2.90214	0.00141319
chr13	102322529	102323191	1.82745	0.00141319
chr10	82531310	82533844	1.11607	0.00142444
chr13	26448067	26449732	1.39483	0.00143982
chr5	142817541	142818762	1.9911	0.00145577
chr14	124077308	124078324	1.79852	0.00146277
chr9	3572003	3572807	1.93966	0.00147988
chr6	47444375	47445089	1.3977	0.00148011
chr16	15473605	15474743	1.74786	0.00148036
chr15	97172869	97173868	1.61908	0.00148287
chr9	54124165	54125332	1.26473	0.00148287
chr3	62801717	62802340	1.69107	0.00148539
chr19	37517464	37518792	2.09435	0.00148856
chr1	45636694	45638114	1.59401	0.00153181
chr3	97741060	97742327	1.42455	0.00153181
chr4	108466135	108467205	1.76469	0.00153181
chr5	148199719	148201021	1.18634	0.00153181
chr12	86160190	86160775	1.77254	0.00153384
chr7	136657497	136659715	1.76748	0.00155198
chr4	150890994	150892177	1.50658	0.00156096
chrX	100843839	100844386	1.6368	0.00156096
chr8	10903677	10904772	1.64504	0.00156928
chrX	108758325	108759028	1.5432	0.00159195
chr2	78918976	78919772	1.52594	0.00161047
chr13	51166427	51167654	1.39384	0.00162567
chr9	112127458	112128133	1.63112	0.00162798
chr3	123400791	123401051	2.18949	0.00164273
chr8	98873439	98873878	2.38776	0.00164685
chr5	82570338	82570714	2.11787	0.0016478
chr1	180714165	180714898	1.55377	0.0016664
chr5	93224974	93225862	1.56925	0.00166702
chr8	71515221	71515891	2.13103	0.00167369
chr5	97417969	97418263	1.89876	0.00169817
chr19	8592346	8593852	1.39814	0.00173229
chr8	121127019	121127240	2.64657	0.00174026
chr4	105136467	105137273	1.82506	0.00175282
chr3	131759012	131759855	2.0026	0.00179985
chr2	52833271	52834391	1.33043	0.00181165
chr9	75848712	75849919	1.22009	0.00181165
chr6	18479714	18480224	2.10431	0.00182037
chr8	130116676	130118014	1.19412	0.00182161
chr14	62351831	62352479	2.13226	0.00183363
chr14	94992477	94993155	2.44655	0.00184161
chr8	86952813	86954290	1.34539	0.0018458
chr4	6520325	6521388	1.5814	0.00185957
chr15	91199028	91199321	2.49267	0.00187005
chr2	91631512	91632298	1.30762	0.00187297
chr18	78208164	78208850	1.57572	0.00189938
chr7	77738016	77738631	1.79901	0.00189938
chr15	35882277	35882606	2.80724	0.00192391
chr7	123641214	123641647	1.89583	0.00192391
chr11	77236966	77237357	1.88148	0.00193341
chr10	88554706	88555999	1.17222	0.00197116
chrX	72517534	72518255	1.66972	0.00197116
chr13	109976234	109976690	2.09696	0.00201064
chr6	40369595	40369921	2.36915	0.00201927
chr19	4484720	4485684	1.57899	0.00204667
chr12	67599320	67600260	1.83358	0.00205091
chr12	96879730	96880806	1.5288	0.00205091
chr4	59545845	59546734	1.95315	0.00207665
chr3	34829209	34829504	2.44626	0.00209117
chr4	3753981	3756005	1.40555	0.00209117
chr7	133741891	133743664	1.15678	0.00210141
chr4	13676951	13679301	1.26923	0.00213869
chr4	87411005	87412531	1.16953	0.00213869
chr15	99494407	99496665	1.32641	0.00215704
chr1	97771245	97771421	2.71309	0.00215884
chr1	134363864	134366565	1.15264	0.00216131
chr12	92059623	92060444	1.5565	0.00216131
chr15	75634234	75636128	1.18693	0.00216131
chr7	147308321	147309614	1.13992	0.00216131
chr12	109378077	109378893	1.81543	0.00218091
chr15	17023364	17024310	1.80605	0.00218091
chr6	30592642	30595137	1.3386	0.00218091
chr4	46643892	46645829	1.32489	0.00218108
chr10	128200006	128200629	1.52096	0.00218789
chr6	111243914	111244627	1.84103	0.00218789
chr8	114411080	114412573	1.76915	0.00221005
chr5	58194254	58195030	1.51342	0.00221281
chr19	54177493	54178348	1.98132	0.00221684
chr1	133991746	133993812	1.77034	0.0022224
chr15	35945157	35946989	1.05803	0.0022224
chr1	52486286	52487719	1.4248	0.00222247
chr15	85843372	85844722	1.27451	0.00224806
chr15	23196552	23197017	2.2245	0.00226335
chr16	94780532	94781592	1.73842	0.00227315
chr8	101649095	101649557	1.5296	0.00227545
chr3	32213847	32215548	1.3696	0.00227801
chr1	44838190	44839065	1.63517	0.00230113
chr16	5911574	5912726	1.3644	0.00230113
chr3	144305885	144307520	1.06356	0.00230207
chr4	15231966	15232591	1.70731	0.00230207
chrX	99084299	99085995	1.21178	0.00230207
chr6	8035561	8037216	1.1771	0.00231659
chrX	91252137	91253005	1.56172	0.00231785
chr12	11397254	11400876	1.36596	0.00232968
chr11	31069868	31070373	1.71761	0.00233115
chr14	56576830	56577548	1.72398	0.00233323
chr18	49871191	49871949	1.32367	0.00233756
chr7	77333941	77334792	1.60742	0.00236034
chr18	12867587	12868071	2.02209	0.00236147
chr13	102428756	102429478	1.68211	0.00236193
chr14	116369356	116369781	2.10932	0.00236644
chr8	45428619	45430080	1.31339	0.00237496
chr14	102200974	102201328	1.68991	0.00238507
chrX	126739547	126740149	1.9783	0.0024748
chr10	36951580	36953472	1.21358	0.00249641
chr2	82780452	82781415	1.23769	0.00249984
chr14	71576885	71577838	1.26938	0.00253122
chr17	52704984	52705805	1.90479	0.00253122
chr3	53741732	53742510	1.53716	0.00253122
chr4	28736079	28737157	1.27007	0.00253122
chr8	75624138	75625588	1.53942	0.00253122
chr6	131328567	131329458	2.00434	0.00253332
chr8	82130187	82131856	1.12993	0.00254516
chr14	23585258	23585969	1.76328	0.00255138
chr7	129188222	129191035	1.27035	0.00258954
chr1	7370517	7372879	1.08259	0.00260041
chr9	122178859	122179406	1.67456	0.0026046
chr4	87576554	87577205	1.68625	0.00261275
chr8	109688139	109689054	1.78754	0.00261275
chr14	14455660	14456322	2.08528	0.00261476
chr9	48997439	48998230	1.48681	0.00261909
chr3	137631683	137632476	1.67499	0.00263122
chr17	91094577	91096717	1.06825	0.00263167
chr6	136878924	136879868	1.60163	0.00263451
chr5	99954236	99956601	1.39836	0.00263614
chr4	142312635	142313893	1.7076	0.00264338
chr13	27331085	27331300	3.18935	0.00266756
chr14	111320999	111321572	2.07059	0.00266756
chr19	34730469	34731742	2.77647	0.00267097
chr5	66575256	66576044	1.72786	0.00268493
chr2	19039678	19040631	1.40761	0.00272658
chr4	81568836	81569100	2.15456	0.00276759
chr6	142704774	142706949	1.00884	0.00277242
chr10	32636187	32636461	2.22062	0.00278893
chr8	130467996	130468458	1.83408	0.00280293
chr10	40928521	40929994	1.46839	0.00281651
chr5	111935435	111936383	1.46477	0.00284194
chr15	98370641	98372984	0.987671	0.00287264
chr10	59032329	59035258	1.35812	0.00287795
chr6	146097467	146098349	1.64472	0.0028852
chr16	74167922	74169684	1.51652	0.0029025
chr16	90759645	90761923	1.52261	0.0029025
chr6	39008209	39011604	1.57804	0.0029025
chrX	16378398	16378677	2.69705	0.0029025
chr9	123742054	123742950	1.75765	0.00291118
chr13	119059829	119060210	1.64428	0.00294671
chr13	112738365	112739989	1.49375	0.00295524
chrX	18219948	18221159	1.27752	0.00295524
chr16	31745471	31747501	1.22976	0.00296549
chr16	25389620	25390571	1.22914	0.00300531
chr17	53595750	53596580	1.80626	0.00300531
chr19	32897984	32898251	2.22636	0.00300531
chr4	114766325	114770022	1.28123	0.00300875
chr11	45005037	45005796	1.65066	0.00302279
chr2	4353624	4355257	1.59203	0.00302279
chr16	71963778	71964227	1.675	0.00310904
chr9	54516229	54516820	1.42744	0.00310926
chr16	73821742	73822367	1.7404	0.00311075
chr7	61095051	61095861	1.78904	0.00311075
chr3	81864826	81866372	1.35014	0.0031286
chr15	94119741	94121337	1.23812	0.00313642
chr13	75398413	75399672	1.13856	0.00319389
chr13	99392578	99394262	1.36417	0.00321058
chr8	89701348	89702040	1.4506	0.00321644
chr9	82606354	82606880	2.0135	0.00322913
chr10	14316335	14317239	1.49877	0.00323185
chr12	74491266	74492508	1.41414	0.00323185
chr7	50657593	50658484	1.6208	0.00324529
chr5	91032183	91033021	1.29076	0.00324587
chr1	176101741	176102039	2.03256	0.00324961
chr4	123142620	123143864	1.48542	0.00326483
chr10	93272973	93274027	1.17565	0.00329241
chr17	29930400	29931045	1.98007	0.00329402
chrX	17756621	17757006	2.45222	0.00330189
chr13	105142628	105143065	1.80215	0.0033092
chr15	33979203	33980252	2.01929	0.00341259
chr18	11077742	11079572	1.447	0.00341259
chr2	10490669	10491557	1.66975	0.00341721
chr10	96767270	96768493	1.37818	0.00343745
chr16	51519423	51519632	2.66039	0.00343745
chr2	77175323	77176038	1.25194	0.00343745
chr1	29552682	29553085	2.01666	0.00347212
chr11	48062658	48063492	1.67811	0.0034732
chr4	47815747	47816571	1.42095	0.00347487
chr2	120485465	120488035	1.64221	0.00350497
chr10	85869119	85871007	1.48077	0.00350771
chr6	47482442	47483205	1.21024	0.00350771
chr5	28032782	28038589	1.18373	0.00352905
chr14	41878240	41879418	1.52313	0.00353465
chr6	15283754	15283966	2.48743	0.00355041
chr15	32271886	32273860	1.66787	0.00356053
chr17	32883992	32884277	2.40939	0.00359126
chr1	76026307	76027159	1.48217	0.00360109
chr9	35129962	35133724	1.07072	0.0036022
chr2	128333112	128334206	1.64719	0.003627
chr8	125188589	125191329	1.52737	0.00366158
chr10	104936431	104938134	1.61104	0.00367202
chr18	46708965	46709383	2.3242	0.00367202
chr9	16316223	16317210	1.46097	0.00367202
chr9	77132138	77133017	1.55361	0.00369405
chr10	61769007	61769869	1.62581	0.00369614
chr12	78196035	78197056	1.88757	0.00370097
chr4	19754802	19755851	1.21258	0.00370199
chr6	18810070	18813008	0.8974	0.00373083
chr1	158881424	158884431	1.28389	0.00374149
chr18	55009849	55010382	2.13218	0.00374149
chr4	43617366	43618495	1.66643	0.00374149
chr4	119507726	119509976	1.29825	0.00374404
chr6	96598551	96599537	1.67671	0.00381824
chr19	14421528	14422571	1.29804	0.00385171
chr10	118229391	118229761	1.92598	0.00385179
chr11	103577762	103579038	1.22622	0.00385906
chr13	17545131	17546328	1.16036	0.00385906
chr1	133898347	133899147	1.98832	0.00386193
chr14	64575952	64578832	1.52612	0.00389074
chr4	87451743	87452977	1.17627	0.00393255
chr16	43624577	43625989	1.38492	0.00393494
chr17	4524239	4525164	1.36195	0.00394056
chr15	19320857	19322217	1.44938	0.00394582
chr5	3197667	3200018	1.19478	0.00397885
chr16	37845292	37846175	1.6736	0.00403264
chr9	82684823	82685374	1.84521	0.00406107
chr2	132399119	132399323	2.92673	0.0040845
chr17	17985848	17986601	1.53516	0.00408685
chr6	47273244	47274410	1.55448	0.00410121
chr11	4442820	4444019	1.31978	0.00414262
chr16	19978970	19981072	1.23884	0.00414262
chr10	111161601	111162618	1.57969	0.0041653
chr2	74702734	74703884	1.29027	0.00421123
chr11	16904837	16905365	2.4104	0.00422067
chr10	72138841	72140100	1.37606	0.00425256
chr8	131418940	131419420	1.95643	0.00426252
chr10	54084694	54086283	1.43508	0.00426389
chr10	83761204	83761845	1.83528	0.00426417
chr16	21357512	21360190	1.09677	0.00427291
chr9	32363650	32364248	2.04373	0.00429032
chr9	27020760	27022266	1.30829	0.00430704
chr18	19045079	19045613	1.97384	0.00431433
chrX	149689954	149690758	1.41848	0.00431433
chrX	141421424	141421862	1.88983	0.00432086
chrX	131175264	131176131	1.99843	0.00432223
chr16	91441416	91442638	1.23245	0.00432834
chr16	45365511	45367978	1.17588	0.00437252
chr5	118929645	118931172	1.46785	0.00437252
chr15	16862480	16863509	1.21331	0.0043734
chr5	53921138	53921538	2.27465	0.0043734
chr9	110567875	110570143	1.33555	0.0043734
chr18	57136777	57138355	1.80451	0.00437908
chr19	60534879	60536501	1.33924	0.00437908
chr3	94487431	94489808	1.3323	0.00439085
chr5	33103327	33104967	1.14179	0.00439085
chr13	67842078	67842861	1.70589	0.00439222
chr12	15527473	15528160	1.42799	0.00439237
chr7	79722646	79723673	1.36439	0.00439237
chr15	85880335	85881129	1.3188	0.00441041
chr13	71080159	71081223	1.46041	0.00442579
chr5	15564896	15565955	1.32069	0.00443381
chr6	35528809	35529689	1.55138	0.00444667
chr16	51371230	51371844	1.97057	0.00446096
chr4	150788824	150789359	1.76719	0.00452492
chr1	132178731	132179145	2.18051	0.00453159
chr12	90222072	90224244	1.59297	0.00453159
chr18	14006338	14010282	1.32781	0.00453159
chr5	65107671	65108483	1.89366	0.00453159
chr2	103640922	103641960	1.59761	0.00453987
chr4	54915877	54916556	1.77664	0.00457514
chr1	88753911	88754895	1.87545	0.00461374
chr1	35035702	35036796	1.4483	0.00465281
chr2	160566445	160568879	1.10693	0.00465281
chr19	44634190	44635095	1.74529	0.00466626
chr9	37593327	37594465	1.42731	0.00468175
chr11	62933013	62933885	1.43386	0.00470604
chr5	64465767	64466203	2.23613	0.00470604
chr1	164318649	164319316	1.66601	0.00471523
chr5	111264525	111265834	1.50628	0.00471523
chr7	80647201	80648481	1.33747	0.00471523
chr19	32984316	32985051	1.55179	0.00474603
chr7	142360305	142361660	1.25174	0.00474603
chr8	83431687	83432825	1.4176	0.00474603
chr12	103664287	103668800	1.46243	0.00477212
chr3	84392430	84392845	2.0881	0.00480056
chr3	51374930	51375299	1.85792	0.00481365
chr4	55048088	55048771	2.9072	0.00482247
chr10	40496910	40497565	1.73982	0.00482899
chr6	29137813	29138370	1.56045	0.00487279
chr17	81584494	81586239	1.63303	0.00487595
chr9	103611764	103612776	1.24242	0.00490832
chr16	43631926	43632097	2.78353	0.00493629
chr4	13331783	13332336	1.85694	0.00495034
chr10	98663483	98665481	1.10915	0.00497039
chr5	108804927	108805956	1.31535	0.00497039
chr7	118059517	118060332	1.37231	0.00497039
chr10	35968152	35968735	1.74769	0.00498384
chr14	18043715	18045047	1.2256	0.00498384
chr6	43262693	43264162	1.17952	0.0050014
chr14	47159308	47160138	2.98656	0.005022
chr2	132521130	132522562	1.74041	0.005022
chr13	17177814	17178757	1.54038	0.00504679
chr1	153058712	153059311	1.52979	0.00505998
chr17	81792391	81792899	1.8671	0.00506183
chr15	32679201	32680177	1.38671	0.0050701
chr18	8706850	8707102	1.98599	0.00511479
chrX	143656559	143657209	1.44894	0.00511536
chr5	47856195	47856997	1.8029	0.00512587
chrX	149169894	149173931	1.33997	0.00512587
chr17	50545851	50547919	0.951303	0.00513815
chr17	68107563	68109747	1.36403	0.00517987
chr10	49615304	49616067	1.4338	0.00518197
chr16	72406624	72407102	1.88438	0.00518197
chr3	84259537	84260457	1.76138	0.00518197
chr4	98098358	98099088	1.52623	0.00518197
chr4	10291032	10291849	1.95378	0.00519137
chr1	71117233	71117938	1.59574	0.00519851
chr14	37471151	37471745	1.96781	0.00519851
chr2	78378585	78379095	1.6804	0.00520059
chr9	107873871	107874542	1.75774	0.00522431
chr16	84739587	84740409	1.25963	0.00525184
chr5	72952329	72952735	2.30201	0.00525734
chr2	12726124	12726456	2.01781	0.00525772
chr10	82545736	82548498	1.26294	0.00528624
chrX	153440652	153441335	2.32014	0.00528624
chr7	116912563	116912854	2.67141	0.00532817
chr13	92863619	92864245	1.89017	0.00533185
chr6	100572753	100573621	1.34449	0.00533185
chr16	45668173	45668758	1.92802	0.00535051
chr11	98969348	98970366	1.23623	0.00538383
chr8	45453924	45454355	2.21021	0.00538389
chr8	75583526	75585508	1.10444	0.00538389
chr4	107944746	107945239	1.82748	0.00538436
chr1	12395128	12396710	1.65214	0.00546831
chr1	28881101	28882506	1.39309	0.0054771
chr14	113085306	113085551	2.44447	0.0054771
chr19	36348075	36348408	2.02315	0.0054771
chr9	111619639	111620271	1.5903	0.0054771
chrX	10079784	10080267	2.20254	0.00549856
chr10	118309079	118310025	1.43913	0.00553345
chr5	48474667	48475013	2.28154	0.00553887
chr3	93393160	93394466	1.85536	0.00556628
chr9	13233399	13234520	1.55405	0.00557236
chr10	23937241	23938313	1.47189	0.0055727
chr10	104562857	104563169	2.38547	0.0055727
chr16	72888304	72888707	1.91604	0.0055891
chr3	7645021	7646520	1.19352	0.00563949
chr12	43022494	43023240	1.39074	0.00568234
chrX	148966134	148966819	1.81752	0.00568839
chr10	68378754	68379495	1.28901	0.00570387
chr18	17688961	17689454	1.46351	0.00570387
chr4	9674673	9675470	1.92101	0.00570387
chr19	47502184	47503968	1.4853	0.005708
chrX	9729316	9730244	1.42355	0.0057167
chr5	108401018	108402678	1.08965	0.00574856
chr2	150837042	150837303	2.32602	0.00576404
chr6	80251664	80252392	1.37918	0.00579361
chr6	112457727	112458314	1.65203	0.00579989
chr10	113106118	113106871	1.55312	0.00586364
chr13	13554689	13557353	1.11136	0.00586364
chr9	73058692	73059258	1.6405	0.00587449
chr1	13381241	13382262	1.48239	0.00588639
chr1	10448937	10450494	1.3821	0.00590469
chr10	111356596	111356866	2.19659	0.00590604
chrX	165543920	165544770	1.2314	0.00590955
chr10	37030211	37030764	2.16688	0.00592224
chr10	75509174	75510520	1.32772	0.00592224
chr6	46053414	46054019	1.87068	0.00592224
chr9	84394665	84394955	2.3645	0.00592577
chr1	81462886	81463501	1.8523	0.00594843
chr10	119158996	119160126	1.15287	0.00594843
chr13	37767283	37767969	1.74793	0.00597178
chr6	101803954	101804243	1.82706	0.00597517
chr3	62237329	62238670	1.17239	0.00603112
chr8	86291659	86293290	1.53633	0.00603112
chr8	86575539	86577486	1.40058	0.00603112
chr3	53248801	53249196	2.0159	0.0060366
chr16	21791949	21792275	2.29206	0.00607519
chr10	26714290	26717160	1.08905	0.00608706
chr11	81265012	81266067	1.28339	0.00608706
chr4	55933936	55934535	1.44678	0.00608706
chr5	32069074	32070206	1.68783	0.00608706
chr14	71697296	71698097	1.31937	0.00609265
chr3	108928448	108929211	1.56174	0.00610165
chr15	25538437	25539563	3.02517	0.00610553
chr1	174566048	174566928	1.21168	0.00614655
chr14	14440923	14442597	1.27487	0.00616677
chr1	146165023	146165908	1.60062	0.00622071
chr1	158917479	158918211	1.2266	0.00625157
chr14	86849979	86851188	2.91337	0.00625157
chr4	129122146	129126322	1.21106	0.00625157
chr8	50626344	50627324	1.14219	0.00625157
chr12	118696698	118697460	1.8721	0.00626496
chr18	15587192	15587689	1.94368	0.00626496
chr6	81296477	81297345	1.45042	0.00626496
chr7	139372799	139373410	1.63377	0.0063044
chr2	146697163	146699481	1.32623	0.00632389
chr3	142016089	142016745	1.55766	0.0063665
chr5	15821711	15822432	1.59424	0.0064223
chr6	12068131	12069582	1.25432	0.00644699
chr8	7845342	7846065	1.53686	0.00645577
chr11	16489095	16489477	2.00545	0.00646225
chr4	57739716	57742663	1.14176	0.00651119
chr4	123310273	123311561	1.41049	0.00653122
chr2	52473940	52474865	1.52805	0.00657077
chr9	40915777	40917737	1.43269	0.00662856
chr10	53927733	53928470	1.88488	0.00664797
chr6	56867525	56868095	1.73862	0.0066529
chr4	95287645	95288412	1.30199	0.0066641
chr15	33986826	33988470	1.35692	0.00668741
chrX	67118778	67119425	2.03628	0.00668741
chr5	102299110	102300444	1.06288	0.00669397
chr13	9026065	9027178	1.41773	0.00676111
chr3	6637858	6638471	2.00137	0.00676119
chr16	76734576	76735000	1.7721	0.0067642
chr11	66982752	66983271	1.53577	0.006765
chr6	12551922	12552832	1.05389	0.00680483
chr10	112766048	112766575	1.67531	0.00683035
chr18	33458865	33460358	1.29374	0.00683138
chr1	57495813	57498252	1.02698	0.00683157
chr19	21872750	21875236	1.0995	0.00683157
chr9	25019365	25020904	1.17228	0.00683157
chr4	117185667	117186048	1.59262	0.00684435
chr13	102496489	102497432	1.32749	0.00685978
chr4	106916128	106917358	1.12693	0.00693456
chr12	83731830	83732200	1.56689	0.00693858
chr3	145459437	145463481	1.27424	0.00701315
chr16	14923781	14924795	1.42687	0.00703466
chr6	118278520	118278994	1.65691	0.00704122
chr8	90802587	90804189	1.4385	0.00708454
chr16	52615479	52615833	2.25769	0.00717738
chr17	61381410	61382189	1.30108	0.00717738
chrX	9484194	9484706	1.97087	0.00717738
chr15	69520881	69521253	2.00413	0.0071886
chr6	61679970	61680710	1.08222	0.0071886
chr12	81184250	81186355	1.5566	0.007226
chr9	116142720	116144254	1.32416	0.007226
chr3	96051450	96055193	1.14612	0.00725289
chrX	9063178	9064647	1.38288	0.00725975
chr2	68716862	68718073	1.37722	0.00734539
chr13	105937889	105938567	1.36397	0.00735614
chr7	97924356	97924606	2.08917	0.00740833
chr6	50840295	50841317	1.57754	0.00745202
chr7	109441236	109442304	0.998446	0.00746121
chr14	24959164	24960141	1.82735	0.00750886
chr3	137182593	137183308	1.67781	0.00759013
chr3	147217086	147217481	1.4913	0.00759047
chr3	60452189	60452953	1.40815	0.00763804
chr5	37111675	37113123	1.1293	0.00763804
chr2	156639515	156641661	0.876121	0.00765205
chr10	4810125	4811447	1.14287	0.00765367
chr4	97143282	97144595	1.17052	0.00765367
chr3	100931723	100935927	1.03733	0.00766575
chr1	90831749	90832730	1.26994	0.00773543
chr1	140194395	140195416	1.52371	0.00773543
chr18	3664960	3667305	1.48579	0.00773543
chr6	123202783	123203164	1.93987	0.00773543
chr11	95195757	95196590	1.22145	0.00777327
chr18	4232808	4233871	1.18938	0.00778038
chr7	130640278	130642284	0.965794	0.00778686
chrX	156365880	156367297	1.36815	0.00779492
chr11	108666834	108667839	1.20039	0.00780691
chr15	95704769	95705599	1.39108	0.00781696
chr5	74537697	74538860	1.1433	0.0078305
chr6	145576143	145578010	1.27836	0.00787394
chr6	148565832	148566689	1.66174	0.00787394
chr2	73660578	73661662	1.69404	0.00788757
chr2	18958961	18960631	1.25208	0.00789768
chr4	81296821	81297515	1.77914	0.00796348
chr3	21894496	21895401	1.26235	0.00796446
chr11	17290714	17291357	1.74215	0.00796532
chr12	74925499	74926205	1.25652	0.00796532
chr2	24964529	24967574	1.34534	0.00796934
chr2	8337437	8338007	2.15599	0.00800074
chr5	15692230	15694415	1.13337	0.00800314
chr8	109090288	109091106	1.54242	0.00801199
chr8	130038679	130040533	1.67948	0.00801921
chr3	104030181	104031883	1.04075	0.00807675
chr2	74715044	74715755	1.68273	0.00809681
chr3	9401748	9404166	1.31282	0.00809681
chr16	16601580	16602518	1.55	0.0081087
chr6	43608338	43608543	2.92059	0.00813455
chr7	30827607	30828997	1.33686	0.0081594
chr1	133899676	133901543	1.4414	0.00816138
chr3	87384238	87384780	1.56171	0.00820867
chr8	30232082	30234177	0.961738	0.00824027
chr7	140606259	140606690	1.5887	0.00827426
chr8	81532662	81533639	1.12924	0.00827426
chr18	78532545	78532885	2.77039	0.00828224
chr2	66516731	66517072	2.37664	0.00828383
chr14	123418432	123418927	1.94043	0.00828806
chr1	23288718	23290392	1.55382	0.00829296
chr14	8907608	8908793	1.1175	0.00829296
chr5	97145131	97146666	1.4647	0.00840218
chr13	41718255	41719923	1.07677	0.00842538
chr19	54613289	54613797	1.63622	0.00844641
chr7	82073257	82074745	1.13848	0.00844641
chr10	44077097	44078004	1.06492	0.00851389
chr10	20542593	20543493	1.44884	0.00852652
chr17	41707244	41707538	1.7736	0.00852652
chr9	73714941	73716275	1.08631	0.00852652
chr2	13219226	13219845	1.55465	0.0085744
chr18	54479763	54481889	1.05727	0.00858533
chr5	101138742	101139921	1.29336	0.00858533
chr6	129333614	129334202	1.70464	0.00858533
chr15	66981602	66984961	1.5212	0.00860269
chrX	11889267	11890246	1.63244	0.00866827
chr1	95141659	95144237	1.21284	0.00867727
chr4	100054549	100055547	1.57912	0.00867727
chr3	119648848	119649163	1.93057	0.00873237
chr9	111054812	111055498	1.51677	0.0087996
chr1	195058366	195059647	1.21695	0.0088298
chr7	50826261	50827157	1.40879	0.00884465
chr5	19402745	19403349	1.38041	0.00886598
chr10	53137990	53138489	1.62529	0.00888313
chr14	46867474	46868526	1.37843	0.00889209
chr4	68381843	68382589	1.21336	0.00889209
chr14	119034135	119035414	1.17433	0.00889372
chr8	40579854	40580068	2.37462	0.00889372
chr2	147245259	147245670	1.78686	0.00891654
chrX	160015750	160016256	2.01648	0.00891654
chr18	80381597	80383266	1.27266	0.00893702
chr5	108187937	108189037	2.51739	0.00893702
chr6	115718112	115718800	1.74757	0.00893702
chr10	96844961	96845539	1.33895	0.00893934
chr13	38684466	38685882	1.13291	0.00896171
chr5	20403385	20403598	2.88606	0.00896232
chr17	63507319	63508155	1.60606	0.00902989
chr9	32436340	32438241	1.09102	0.00902989
chr13	16993923	16994234	2.23185	0.00907986
chr11	56409230	56409841	1.58155	0.00910834
chr18	54271924	54272259	2.24688	0.00913684
chr11	103824832	103825994	1.22608	0.0091457
chr7	88797329	88800664	1.08693	0.0091457
chr4	140371646	140373157	1.62821	0.00915262
chr18	23869137	23869700	1.41199	0.00916575
chr2	100027243	100027450	2.3385	0.00916921
chr18	6023498	6023744	2.34748	0.00916999
chr3	101444544	101445275	1.64165	0.00916999
chr19	38640461	38641577	1.47532	0.00920499
chr11	8676655	8677859	1.39442	0.00920652
chr8	124484786	124486222	1.36855	0.00922932
chr1	164246504	164247039	2.08438	0.00923738
chr10	83399457	83400653	1.49817	0.00923738
chr5	32935668	32936280	1.75263	0.00923738
chr9	66142593	66143678	1.59343	0.00923954
chr10	66326760	66328398	1.35927	0.00929393
chr12	111121639	111122508	1.307	0.00930321
chr12	107142770	107144030	1.59848	0.00930392
chr16	44155602	44156053	1.64288	0.00935379
chr7	81788542	81789527	1.34465	0.00941236
chr12	91067818	91068818	1.1653	0.00946662
chr7	105471528	105473606	1.43651	0.00946662
chr18	23267321	23267614	2.81264	0.00947971
chr9	57240552	57241285	1.43454	0.00947971
chr4	129114001	129115081	1.49016	0.00951042
chr6	18987135	18988102	1.94368	0.00951042
chr17	52864699	52865400	1.85538	0.00956902
chr6	84332653	84336714	0.943358	0.00960911
chrX	48841197	48842723	1.58884	0.00960911
chr2	119431184	119431644	2.09716	0.00964954
chr4	57350789	57351636	1.40101	0.00969685
chr11	101130738	101131537	1.26746	0.00971005
chr13	32918660	32921842	0.92245	0.00972132
chr10	97009579	97011211	1.22113	0.009768
chr11	75943785	75945373	0.98531	0.009768
chr18	85053385	85055792	1.20207	0.009768
chr5	65502829	65504028	1.23691	0.009768
chr6	36685514	36685944	1.56191	0.009768
chr1	71978561	71979317	1.83672	0.00976985
chr12	6253543	6254066	1.86434	0.00982419
chr6	141066634	141067306	1.4162	0.00991881
chr5	111398749	111400178	1.28678	0.00995775
chr15	80805384	80806348	1.1697	0.00999215
chr6	149182218	149183209	1.67292	0.00999215
chr4	100680588	100681328	1.57587	0.0100209
chr9	111119000	111119486	1.33876	0.0100582
chr8	98683780	98684519	1.38316	0.0102584
chr6	18390689	18391396	1.44575	0.0102653
chr8	84298230	84298815	1.63431	0.0103386
chr1	95553058	95553928	1.13823	0.0103617
chr10	29413028	29413747	1.55669	0.0104062
chr16	92903784	92904984	1.41028	0.0104062
chr16	93424696	93426346	1.22951	0.0104488
chr1	101197325	101197865	1.66328	0.0104952
chr16	62510213	62510699	1.60425	0.010687
chr7	129709083	129710188	1.20793	0.0107031
chr12	92443812	92445513	1.09444	0.0107221
chr14	28225760	28226584	1.74977	0.0107221
chr13	20229494	20231421	1.206	0.0107339
chr3	55973885	55974293	1.81339	0.0107339
chr4	55116141	55117479	1.01501	0.0107743
chr14	12931262	12933370	1.17298	0.010779
chr5	58173112	58173657	3.22133	0.0108674
chr18	31038997	31039582	1.57024	0.0108929
chr1	38809599	38810645	1.11484	0.0108985
chr15	55270872	55272862	1.06556	0.01095
chr10	13860118	13861157	1.16468	0.0110301
chr9	11909116	11909938	1.34862	0.0110581
chr12	62417707	62417973	2.20007	0.0110977
chr13	64649432	64650353	1.46671	0.0111571
chr6	93426444	93427555	1.33077	0.0112003
chr9	114848289	114849045	1.58227	0.0112003
chr10	99324437	99325236	1.74088	0.0112056
chr2	126711226	126712808	1.13288	0.0112056
chr4	71198864	71199421	1.08436	0.0112058
chr7	148459927	148461052	1.36666	0.0112182
chr8	70622786	70623094	2.11879	0.0113261
chr6	149102401	149104417	1.08492	0.0113773
chr6	116771025	116771837	1.28033	0.0113778
chr3	58018288	58019054	1.8945	0.0114532
chr16	80564084	80564295	2.74549	0.0115355
chr5	91629091	91629818	1.4367	0.0115831
chr1	166145728	166146041	1.77414	0.0116306
chr3	145210845	145211921	1.2593	0.0116377
chr19	41867466	41868497	1.30591	0.0116858
chr13	35824012	35825484	1.50992	0.0117467
chr13	93315916	93316542	1.84114	0.0117849
chr4	105581204	105582360	1.26397	0.0117983
chr12	96866264	96867390	1.49467	0.0119945
chr5	45682517	45684837	1.3592	0.0119945
chr3	4682221	4682528	1.97805	0.012079
chr3	122176601	122177859	1.10888	0.0120835
chr4	126740910	126741564	1.61737	0.012092
chr10	108123472	108124100	1.63378	0.0121541
chr14	121035964	121037811	1.40555	0.0121567
chr3	126487176	126489241	1.03475	0.0122046
chr10	94394453	94395313	1.79666	0.0122133
chr8	24468725	24469257	2.25678	0.0122133
chr4	45145507	45146655	0.931437	0.0122404
chr8	87555720	87558189	0.963137	0.0122565
chr14	69459184	69459568	1.40863	0.012305
chr16	50877639	50878770	1.28084	0.0123346
chr2	126946747	126948518	1.2396	0.0123399
chr9	62255329	62256378	1.80155	0.0123716
chr11	89839142	89840716	1.37216	0.0123959
chr2	16286345	16288775	1.13907	0.0125327
chr1	153043898	153044210	2.01324	0.0125522
chr14	71481417	71482932	1.01983	0.0125522
chr5	3486467	3487340	1.25514	0.0125522
chr15	36966341	36967269	1.35789	0.0125776
chr19	38151854	38152865	1.53148	0.0125863
chr1	156960749	156961780	1.35008	0.0125946
chr15	93480724	93482519	0.93701	0.0126082
chr9	40584091	40584840	1.37553	0.0126082
chr3	85545734	85545972	2.02958	0.0126728
chr1	106894109	106894969	1.32871	0.0126807
chr10	51248804	51250005	1.2651	0.012743
chr2	114356424	114357529	1.34956	0.012788
chr6	100059448	100060644	1.22459	0.0128584
chr1	172586616	172587972	0.989423	0.0128703
chr3	126296545	126297294	1.48918	0.0129642
chr18	27583763	27584586	1.6457	0.0129705
chr11	117267950	117270461	1.06876	0.0130046
chr11	3906254	3908174	1.36977	0.0130758
chr12	103537432	103538196	1.26985	0.0130857
chr17	44767946	44769722	1.19507	0.0130857
chr2	13311695	13313367	1.50732	0.0130857
chr1	11023140	11023973	1.30441	0.0131361
chr9	66918722	66920493	1.08676	0.013184
chr3	31162610	31163194	1.54322	0.0131917
chr7	112950863	112952270	0.965769	0.0131917
chr18	8592981	8593882	1.43804	0.0132665
chr5	52100555	52101117	1.50982	0.0133216
chr1	170666672	170667192	1.38736	0.0133248
chr2	130857262	130857451	2.07296	0.0133285
chr8	87253250	87257323	1.20118	0.0133355
chrX	109794029	109795238	1.61833	0.0133385
chr4	45447746	45450551	1.03627	0.0133721
chr8	34248961	34249985	0.986845	0.0133721
chrX	100374984	100375493	1.36638	0.0134092
chr4	105239002	105239890	1.16956	0.0135207
chr8	131159524	131161265	0.999116	0.0137472
chr14	105832032	105833036	1.31931	0.0137541
chr4	119234172	119234536	1.90452	0.0137826
chr16	34941317	34942722	1.13327	0.0137867
chr5	86497272	86498246	1.29218	0.0137968
chr12	81912285	81914103	1.01795	0.0138486
chr17	28596475	28597119	1.78953	0.0139002
chr5	118569495	118572126	0.956217	0.013951
chr3	99148869	99149344	1.35572	0.0139649
chr6	49649632	49651415	1.19524	0.0140374
chr17	30483603	30485345	1.13086	0.0140636
chr6	38728756	38729834	1.52501	0.0141069
chr12	100512499	100513316	1.34699	0.0141627
chr12	107477018	107477353	1.63986	0.0142873
chr4	50449300	50450249	1.29027	0.0143072
chr12	46837506	46837748	2.16297	0.0143666
chr8	55205458	55206330	1.42208	0.0143666
chr11	91796473	91797255	1.43523	0.0144878
chr11	52011784	52013157	1.16985	0.014498
chr19	13990842	13992316	1.08497	0.0146295
chr10	107422796	107423703	1.36217	0.0147235
chr13	70415598	70419189	1.18077	0.0147636
chr7	50570821	50571587	1.56338	0.0147636
chr7	104418626	104419769	1.66682	0.0147636
chr13	70183102	70183806	1.33045	0.0147641
chr1	47092798	47094843	1.02704	0.0147786
chr14	15001153	15002096	1.37038	0.0147823
chr11	91463769	91464484	1.53477	0.0148792
chr15	87563289	87564027	1.44925	0.0148912
chr16	31370152	31372254	1.42734	0.0148912
chr3	79710342	79712809	1.08772	0.0148912
chr16	95684950	95686580	1.17354	0.0148968
chr3	146361849	146362297	1.50329	0.0148986
chr18	78738601	78741304	0.990058	0.0150163
chr3	121889539	121890524	1.11795	0.0150163
chr5	92756280	92757012	1.42668	0.0150163
chr15	12174805	12177210	1.25643	0.0150783
chr7	112569487	112569876	1.89129	0.0150783
chr14	18787412	18788201	1.39307	0.015168
chr6	90678101	90682537	0.964818	0.015168
chr6	144727494	144732103	0.940976	0.015168
chr2	138155805	138156611	1.61436	0.0152133
chr3	136360587	136361250	1.41887	0.0152174
chr1	194169631	194170812	1.371	0.0152551
chr8	24411187	24412708	1.34824	0.0152551
chr8	40956676	40957563	1.54754	0.0152551
chr18	68291829	68293162	1.43441	0.0152631
chr9	92308425	92309289	1.5103	0.0152631
chr1	82812332	82813038	1.60622	0.0152975
chr9	17030989	17031474	1.50736	0.015298
chr1	62730346	62731093	1.40411	0.0153565
chr4	14783872	14785126	1.14798	0.0153816
chr18	55180115	55180924	1.52895	0.0154563
chr8	24496585	24500464	1.20769	0.0154588
chr13	24251096	24252160	1.58336	0.0154961
chr10	41015886	41016597	1.61438	0.0154998
chr1	21743272	21743748	1.37515	0.0155152
chr10	59548452	59549236	1.3025	0.0155171
chr9	90441353	90441846	1.78652	0.015622
chr10	3520996	3521891	1.25778	0.0156291
chr16	24174377	24176656	0.926773	0.0156291
chr4	128933289	128934833	1.29468	0.0156507
chr5	65414005	65414817	1.03588	0.0156507
chrX	165485594	165485880	2.21139	0.0157139
chr12	8449493	8451098	1.12398	0.0157801
chr9	32908458	32909583	1.50345	0.0158761
chr14	79920869	79922362	1.09958	0.0160239
chr3	109054339	109055482	1.41009	0.0160417
chr4	119559813	119561171	0.998583	0.0160417
chrX	54022157	54023509	1.12172	0.0160599
chr7	86361888	86362875	1.06771	0.0161278
chr3	108688724	108690366	1.4487	0.0162129
chr6	60884971	60885989	1.26721	0.0162129
chr3	80985127	80985714	1.35439	0.0162301
chr14	86852836	86853760	2.46422	0.0162543
chr17	5098914	5100582	1.36745	0.0162619
chr5	77056743	77057175	2.24997	0.0162922
chr16	31998311	31999435	1.07111	0.0164026
chr12	51022037	51023325	1.08458	0.0164209
chr12	119185497	119186196	1.66888	0.0164848
chr5	132095864	132096977	1.08298	0.0164848
chr6	87491869	87492461	1.14849	0.0164848
chr10	51675157	51677215	1.01308	0.0165375
chr18	54333984	54335763	1.00782	0.0165375
chr13	43761961	43762893	1.61397	0.0165699
chr12	9398413	9399722	1.43897	0.0166391
chr6	112727438	112728990	1.17803	0.0166391
chr12	100217825	100218524	1.6556	0.0167046
chr3	18637502	18638629	1.25925	0.0167046
chr4	5042463	5042859	1.94623	0.0167211
chr4	14102601	14103398	1.45975	0.0168088
chr8	66284456	66285686	1.42023	0.0168726
chr12	84104970	84105653	1.34971	0.0169695
chr12	109455066	109458568	0.813583	0.0169695
chr14	21669407	21671069	1.10172	0.0169784
chr8	55360211	55361494	1.00892	0.0169784
chr9	66966347	66967700	1.07356	0.0170382
chr8	32912159	32912747	1.72277	0.0170417
chr9	51113263	51113694	1.97684	0.0170709
chr3	101979542	101980967	1.09099	0.01711
chr10	54122357	54124558	1.11686	0.0171125
chr11	23247872	23249344	1.25186	0.0171125
chr2	130800148	130801209	1.37399	0.0171125
chr12	76233519	76234057	2.00243	0.0171457
chr8	59007081	59008383	0.900746	0.0171902
chr5	63209689	63210214	1.40261	0.0172336
chr19	27250906	27251513	1.29875	0.0172653
chr11	18268845	18269827	1.13378	0.0173034
chr10	111032341	111033214	2.48785	0.0174033
chr13	36871290	36872197	1.25904	0.0174033
chr12	25354989	25355475	1.68818	0.0174274
chr14	66828886	66829646	1.71536	0.0174738
chr4	93155280	93155859	1.59531	0.0175235
chr1	101699817	101700460	1.51451	0.0175405
chr11	83068655	83069942	1.21044	0.0175405
chr18	55548092	55548383	2.18938	0.0175405
chr4	124449039	124450282	1.38001	0.0175405
chr7	127574961	127575254	1.78357	0.0175595
chr12	84173024	84175338	1.07505	0.0176207
chr4	119498808	119500173	1.32477	0.0177208
chr4	116162794	116165585	1.1902	0.0177711
chr1	71185431	71185979	1.48846	0.0178002
chr1	100821339	100822924	1.19397	0.0178002
chr14	37679946	37683044	0.869501	0.0178002
chr2	128578150	128581670	0.921781	0.0178002
chr18	18656329	18657043	1.1858	0.0178052
chr12	112708972	112710446	1.03268	0.0178605
chr2	122596507	122597563	1.34023	0.0178605
chr2	118713353	118714271	1.26272	0.017868
chr13	78637894	78638783	1.29145	0.0179042
chr3	68061000	68061326	1.77882	0.0179042
chr5	99866099	99868130	1.15675	0.0179455
chr17	86712588	86713323	1.59644	0.0179821
chr12	3669699	3670637	1.56717	0.0180357
chr13	47027264	47028023	1.6963	0.0180357
chr14	118962650	118964180	1.00106	0.0180357
chr3	38304476	38304946	1.70139	0.0180458
chr15	12359474	12360002	1.41048	0.0180884
chr12	9305499	9306995	0.985398	0.0181802
chr17	64264732	64264922	2.5008	0.0181885
chr19	49077364	49078279	2.84099	0.0181885
chr2	14260311	14261455	1.57106	0.018191
chr9	116725395	116726839	1.16354	0.0182181
chr4	81475461	81476747	1.28925	0.0182234
chr6	37732546	37732931	1.70618	0.0184153
chr1	38534532	38535997	1.4308	0.0184159
chr19	61282714	61283936	1.24109	0.0184353
chr10	18027164	18027842	2.01041	0.0184847
chr3	108979753	108983205	0.771548	0.0185821
chr3	69273366	69273742	2.16846	0.0186472
chr11	61863100	61865419	0.930121	0.0186667
chr1	185477673	185478198	1.26663	0.0186818
chr3	41574229	41574973	1.47044	0.0186818
chr6	93100251	93100980	1.89303	0.0186818
chr7	97185076	97185373	1.77404	0.0186818
chr10	18595615	18596644	1.02358	0.0187201
chr10	77566416	77568588	1.18739	0.018741
chr12	17607933	17608456	1.61528	0.018741
chr18	58048702	58049713	1.45048	0.018741
chrX	73092434	73093757	1.24121	0.0188055
chr1	62429169	62430288	0.995698	0.0188696
chr15	52753153	52754640	0.901377	0.0188696
chr11	50778217	50778927	2.92962	0.0188721
chr19	12051766	12052352	1.54874	0.0188763
chr9	8487499	8488190	1.55054	0.0188763
chrX	131378907	131379447	1.39243	0.0188763
chr16	16192122	16192620	1.84021	0.0189114
chr18	55006210	55007444	1.28552	0.0189114
chr18	42273706	42273930	2.32582	0.018983
chr4	111186335	111189239	1.02395	0.018983
chr16	75717446	75718744	1.16342	0.019016
chr3	96454226	96455320	1.21786	0.0190475
chr1	64614808	64615122	1.71006	0.0190639
chr5	53141181	53141545	1.63582	0.0191317
chr15	66655629	66658663	1.21191	0.0191418
chr15	92840466	92841681	1.25444	0.0191482
chr18	32697639	32699801	1.25868	0.0191687
chr8	34845198	34846116	1.74194	0.0191846
chr1	52130990	52131418	1.53306	0.0191919
chr6	83583503	83585696	0.935328	0.0191919
chr3	116748290	116749163	1.23168	0.0191933
chr15	78549553	78551481	1.07301	0.0191997
chr5	132954574	132955891	1.50468	0.0192381
chr2	31884511	31886229	1.14475	0.0194169
chr13	88989421	88989600	2.52684	0.0194237
chr5	24802196	24803759	0.932215	0.0194304
chr1	66325993	66327754	1.24189	0.0194605
chr1	30880850	30883474	0.958004	0.0194973
chr17	29455364	29457878	1.06604	0.0194973
chr8	67134919	67138646	0.893529	0.0194973
chr11	108009560	108010855	1.22134	0.019546
chr1	54747398	54747881	2.1526	0.0196603
chrX	165503844	165504650	1.48517	0.0196603
chr5	97140436	97142440	1.05688	0.0197409
chr16	91527133	91528484	1.37911	0.0197565
chr15	11242254	11243593	1.35703	0.0197636
chr10	124722355	124723173	1.08123	0.0197774
chr13	23976771	23977670	1.36773	0.0197774
chr8	71130215	71131181	2.81982	0.0197774
chr10	4751011	4755745	1.12273	0.0197832
chr9	90110578	90113013	0.898554	0.019957
chr15	90220787	90222499	1.05817	0.0201283
chrX	35687631	35688884	1.08726	0.0201283
chr17	83980719	83982516	1.35239	0.0201462
chr1	154954928	154955474	1.24974	0.0201768
chr2	29287529	29288568	1.37607	0.0202149
chr15	32836527	32837366	1.40719	0.0202185
chr3	103802545	103802946	1.44918	0.0202371
chr16	11098352	11099180	1.06034	0.0202923
chr1	45892042	45892852	1.08632	0.0203413
chr8	30899588	30899941	2.23988	0.0203674
chr13	69067397	69067634	2.21291	0.0204512
chr4	11622611	11623684	2.308	0.0204512
chr16	76442011	76443058	1.67735	0.0204829
chr19	36951024	36952607	0.928234	0.0204829
chr16	50703792	50704885	1.19473	0.0205117
chr5	108375648	108377404	1.00207	0.0205312
chr3	47908364	47908687	1.88405	0.0205403
chr11	109477837	109478582	1.40432	0.0205673
chr16	75343499	75344404	1.27074	0.0205764
chr12	88734101	88735381	1.15962	0.0208028
chr11	3908619	3909382	1.76255	0.0208884
chr17	43908287	43908625	2.00125	0.0209019
chr7	5028088	5029168	1.09454	0.0209019
chr15	38994618	38995379	1.37149	0.0209814
chr4	13732795	13734331	1.40797	0.0210265
chr1	82644628	82644936	1.71746	0.0211226
chr7	141175531	141178615	0.976146	0.021188
chr16	13711787	13712518	1.54044	0.0212075
chr6	125423284	125424302	1.29177	0.0212075
chr6	43592267	43592966	1.61089	0.0212317
chr10	73903734	73904437	1.46758	0.0212364
chr13	24005390	24007005	1.0542	0.0212364
chr9	93199972	93200419	1.61527	0.0212364
chr10	53751842	53752670	1.17111	0.0212938
chr14	58219005	58219967	1.06408	0.0213025
chr16	26355361	26355936	1.50659	0.0213312
chr15	55221294	55222703	1.32299	0.0213679
chrX	94593147	94593790	1.09788	0.0214125
chr2	60685299	60687156	0.973082	0.0214446
chr8	66239736	66240039	2.39186	0.0214446
chr6	4644303	4645867	0.989978	0.0214485
chr10	111025108	111025888	1.1977	0.0214697
chr2	174704193	174705217	1.28951	0.0214697
chr15	38631485	38633541	1.42513	0.0214721
chr1	158947629	158947976	1.71391	0.0214843
chr2	15955732	15956839	1.14317	0.0215477
chr10	119739935	119740931	1.15656	0.0215708
chr6	116139310	116140421	1.30243	0.0216063
chr5	91286156	91289105	0.973715	0.0216449
chr14	89923610	89924366	1.68873	0.0216473
chr4	94389614	94390721	1.14394	0.0216554
chr19	37659595	37660594	1.09721	0.0217385
chr6	36546300	36548432	1.02594	0.0217385
chr9	64327923	64328911	0.96926	0.0217441
chr9	94851017	94851442	1.52563	0.0218121
chr5	148729264	148730335	1.13913	0.021947
chr10	92853757	92854603	1.19463	0.0219574
chr10	98369681	98370154	1.81584	0.0219574
chr3	88237856	88238183	2.03579	0.0219574
chr1	22007668	22007903	2.05754	0.0219756
chr1	45442417	45443377	1.36573	0.0220255
chr17	91737240	91737599	2.18402	0.0220255
chr4	154928616	154929985	1.11788	0.0220255
chr8	82555875	82557070	1.00019	0.0220378
chr3	4963400	4963748	1.92824	0.0220541
chr2	171560158	171561210	0.956927	0.0220874
chr10	84668130	84668621	1.64091	0.0221723
chr16	18717404	18718935	1.38119	0.0222078
chr9	52765019	52765868	1.21883	0.0222078
chr8	125198122	125203102	0.983582	0.0222157
chr3	64372337	64373265	1.69659	0.0222359
chr5	115631458	115635465	1.06969	0.0223134
chr1	114141481	114143309	1.16192	0.0223143
chr9	119732596	119733429	1.32309	0.0223143
chr6	134918115	134919836	0.999235	0.0223479
chr15	44443772	44444790	1.10799	0.0223953
chr8	130973937	130976098	1.07948	0.0225232
chrX	53717475	53718568	1.5518	0.0225232
chr10	97425695	97427169	1.01156	0.0225398
chr14	102271523	102272928	0.971644	0.0226481
chr6	53026831	53029642	0.973042	0.0226481
chr10	109254593	109256643	0.972193	0.0226567
chr12	112331498	112333532	1.13184	0.0226567
chr16	85017705	85018400	1.64652	0.0226567
chr7	31329329	31330026	1.3663	0.0226567
chr9	32206883	32209255	1.31933	0.0226988
chr7	105822015	105823499	1.33109	0.0227319
chr12	95878036	95879005	1.01325	0.0228579
chr7	81587073	81588102	1.5126	0.0228579
chr17	48296748	48297437	1.5696	0.0228988
chr5	65868753	65872403	1.04153	0.0229426
chr2	104365133	104366953	1.05375	0.0229622
chr15	19551157	19553082	1.1352	0.0230241
chr6	115491436	115492635	1.07921	0.023058
chr1	73147141	73147576	1.91137	0.023096
chr2	114947968	114948295	1.94075	0.023096
chr5	13502234	13502704	1.40807	0.0231325
chr7	133466879	133469474	0.967747	0.023216
chr13	119168945	119169813	1.62741	0.0232831
chr6	48176578	48178106	0.959329	0.0232894
chr8	46474510	46475076	1.53516	0.0233209
chr8	32511801	32513574	1.09496	0.0233274
chr14	14375013	14376477	1.24081	0.023364
chr17	92132400	92133557	1.32698	0.023364
chr1	21039088	21044445	0.916049	0.0234486
chr4	118946879	118948803	1.07994	0.0234885
chr14	65491091	65491489	1.77398	0.0235558
chr17	68733883	68734129	2.18406	0.0235558
chr7	134369043	134369571	1.73049	0.0235558
chr3	140881232	140882115	1.37118	0.023579
chr13	54021496	54021937	1.81256	0.0236869
chr16	57629874	57630616	1.51754	0.0237005
chr12	88720438	88720853	1.78402	0.0237581
chr10	76683657	76684487	1.40725	0.0238171
chr8	64094438	64096138	1.31683	0.0238265
chr9	79744345	79745711	1.443	0.023885
chr4	115521798	115522758	1.65178	0.0238892
chr6	97517991	97519596	1.2763	0.0238892
chr17	78412391	78412921	1.53024	0.0239597
chr10	17247703	17248447	1.13806	0.0239604
chr13	26473484	26475566	0.866439	0.0239621
chr17	22007801	22008827	0.930491	0.0239621
chr18	15729736	15730092	1.48228	0.0239621
chr19	36364521	36366738	0.910765	0.0239621
chr2	90948272	90948929	1.47671	0.0239621
chr6	110746593	110747447	1.41512	0.0239621
chr18	77543048	77543934	1.31943	0.0240253
chr16	15690363	15690603	1.79293	0.024148
chr14	98497413	98497860	1.49472	0.0241548
chr1	155071205	155072071	1.40179	0.0241701
chr4	92672954	92673283	1.30668	0.0241734
chr18	62685033	62685675	1.3229	0.0242985
chr6	125514950	125515487	1.74968	0.0242985
chr2	113219055	113220034	1.31386	0.0243078
chrX	9426176	9426366	2.29698	0.0243384
chr2	59235626	59236024	1.16808	0.0243588
chr10	83559339	83559709	1.76264	0.0243979
chr15	93763329	93764300	1.23684	0.024413
chr8	41090363	41091180	1.24185	0.0244458
chr14	98288055	98288508	1.73621	0.0244525
chr3	51819323	51820584	1.04898	0.0244697
chr7	108318590	108319971	0.977251	0.0245549
chr5	73300496	73302123	1.55615	0.0245582
chr10	43845661	43846591	1.26821	0.0245849
chr18	57421846	57423301	0.928495	0.0245855
chr2	59975793	59977889	1.48092	0.0245863
chr2	163937163	163937847	1.75942	0.024652
chr1	83757986	83758502	1.55161	0.0247172
chr13	85823451	85823719	2.42264	0.0247172
chr2	158271233	158272130	1.12988	0.0247172
chr1	97937324	97938723	1.13348	0.0247283
chr13	3748795	3751198	1.05249	0.0248348
chr9	73893631	73894249	1.46855	0.0248476
chrX	124625124	124625396	1.9662	0.0250142
chr19	11318732	11319295	1.39249	0.0251034
chr9	35352109	35352779	1.17211	0.025141
chr5	49996172	49996830	1.38473	0.0252279
chr8	119606109	119608502	1.06492	0.0252915
chr4	89064771	89065057	1.83298	0.0253823
chr14	8704767	8707852	0.987169	0.0255565
chr9	98389760	98391216	1.39513	0.0255565
chr6	147110151	147111197	1.40508	0.025685
chr9	32099742	32100896	1.07116	0.025685
chr15	57004101	57004861	1.23599	0.0257503
chr3	147438261	147438433	2.27672	0.0257503
chr7	140194253	140195638	0.9206	0.0258126
chr2	133468791	133469337	1.53254	0.0258361
chr5	109042677	109043591	1.06	0.0258361
chr5	103826251	103826976	1.43641	0.0258422
chr10	105748271	105748688	1.97347	0.0258951
chr19	46753905	46754745	1.63205	0.0258951
chr3	125530110	125532129	1.03613	0.0258951
chr17	63039661	63042385	0.814472	0.025905
chr10	8985326	8985649	1.85666	0.0259772
chr4	117501183	117505653	1.15237	0.0259772
chr6	37812846	37814633	1.2452	0.0259772
chr10	55144705	55145105	1.59163	0.0259881
chr6	145181113	145181348	1.97953	0.0259881
chr1	44626588	44627669	1.11545	0.0262098
chr12	44386882	44388086	1.54863	0.0262098
chr3	107249325	107250483	1.00826	0.0262261
chr3	78216630	78217250	1.42218	0.0262714
chr5	50593743	50594871	1.06206	0.0263167
chr13	32842661	32844883	1.06021	0.0263363
chr2	134364064	134364631	1.46562	0.0263892
chr17	74194865	74195618	1.76532	0.0263998
chr11	28471706	28472985	1.077	0.0264494
chr1	69793212	69793453	2.13788	0.0265063
chr13	33659348	33663413	0.984788	0.0265134
chr15	72861792	72863246	1.0279	0.0265134
chr5	30197058	30197570	1.94682	0.0265134
chr15	52616862	52618381	1.11401	0.0265664
chr14	78495245	78495648	1.6331	0.0266384
chrX	53699234	53700715	1.55865	0.0267377
chr2	58340573	58341354	1.40182	0.0267903
chr2	137384794	137386656	0.861008	0.0267903
chr19	21964587	21965832	1.09447	0.0268326
chr7	97111388	97111953	1.39068	0.0268326
chr9	105423210	105425291	0.905677	0.026888
chr13	100531210	100532344	1.07846	0.026931
chr12	98109175	98109665	1.26116	0.0270217
chr19	25434834	25436030	1.19306	0.0270386
chr13	70291233	70292340	1.64966	0.0270773
chr16	13622290	13622835	1.4963	0.0270773
chr3	69484148	69484334	2.24719	0.0270773
chr5	108183756	108184354	1.07081	0.0270773
chrX	77092421	77092805	1.80129	0.0270773
chr1	35313895	35315737	0.938492	0.0270988
chr17	86804630	86805363	1.40634	0.0270988
chr3	33757854	33758294	1.72353	0.0270988
chr3	101828125	101829078	1.39712	0.0270988
chr1	77278030	77279133	1.3036	0.0272678
chr6	5623864	5624472	1.54713	0.0272678
chr14	14411152	14411940	1.50402	0.0273053
chr13	27401695	27401935	2.32152	0.0273362
chr19	14645077	14646198	1.31104	0.0274066
chr4	13090897	13092079	1.18688	0.0275414
chr4	16073032	16073633	1.29775	0.0275919
chr6	98676402	98677444	1.10992	0.0275919
chr2	122602069	122603283	1.16565	0.0277116
chr11	66933774	66934840	1.27768	0.0277172
chr12	78126398	78127000	1.25923	0.0277172
chr5	29537812	29539220	1.25712	0.0277172
chr5	66122553	66123470	1.51061	0.0277172
chr18	44810489	44812985	1.21483	0.027763
chr8	55550022	55551806	1.39557	0.0278289
chr1	90491104	90491745	1.4706	0.0278402
chr10	89226863	89228974	0.878502	0.0278411
chr6	22935812	22936296	1.81504	0.0278411
chr13	29728970	29730630	1.08271	0.0279361
chr13	9074875	9075442	1.28768	0.0280512
chr3	97002805	97003790	0.977226	0.0280512
chr2	41237928	41238772	1.1396	0.0281126
chr10	52697706	52698057	2.2003	0.0281349
chr11	23069692	23070149	1.7203	0.0281349
chr13	20332556	20332818	1.3544	0.028143
chr13	64167514	64168684	1.05986	0.0281973
chr4	131983564	131984489	1.24631	0.0281973
chr16	21932521	21934350	0.958708	0.0282433
chr11	61451162	61451863	1.25566	0.0282829
chr15	61271435	61272165	1.2407	0.0282829
chr3	35906273	35906579	1.84631	0.0282829
chr16	73869658	73871234	1.11879	0.028301
chr19	52686000	52686595	1.61443	0.0283414
chr9	92669719	92670642	1.24247	0.0284861
chr19	46746660	46747888	1.43089	0.0285862
chr16	37753880	37755007	1.61732	0.0286068
chr19	17033460	17035295	0.998412	0.0287193
chr4	97765304	97765718	1.92873	0.0287193
chr11	61719495	61720157	1.30483	0.0287814
chr9	54344775	54345475	1.41699	0.0288193
chr4	134050290	134054417	0.903921	0.0289267
chr18	69101925	69104507	0.998147	0.0290806
chr3	115522296	115523694	1.58149	0.0291028
chr1	121595652	121596475	1.33179	0.0291173
chr16	34056241	34059439	1.08778	0.0291966
chr2	60566505	60570589	0.864396	0.0291966
chr3	25541665	25543213	0.877942	0.0291966
chr4	55762622	55763432	1.52612	0.0291966
chr1	121686812	121688192	1.01676	0.0292323
chr3	139507313	139507756	2.00911	0.0292485
chr9	122185055	122185971	1.07211	0.0292609
chr10	105016286	105016900	1.39093	0.0292819
chr4	82810339	82810720	1.78209	0.0292819
chr18	55549210	55549846	1.88355	0.0293043
chr2	37376467	37377092	1.34456	0.0294372
chr7	76029247	76030089	1.34407	0.029479
chr15	67291012	67292867	0.990704	0.0294858
chr9	122848942	122849490	1.39736	0.0294858
chr6	142928367	142929101	1.27707	0.0295104
chr10	85718444	85718800	1.91692	0.0295116
chr1	39180417	39181041	1.61067	0.0295379
chr4	128910825	128916969	0.925483	0.0295664
chr10	85821242	85823644	0.975394	0.0296161
chr8	55113884	55114450	1.05228	0.0296161
chr9	87707896	87708189	1.79177	0.0297088
chr13	43931650	43932334	1.16913	0.0298582
chr4	20620482	20620945	1.48745	0.0298582
chr1	158915850	158916999	1.35695	0.0299346
chr7	111007386	111008067	1.18963	0.0299346
chr12	36708327	36708789	1.36567	0.02997
chr19	25867769	25868568	1.32854	0.02997
chr1	166050433	166051334	1.41463	0.0299781
chr18	69733710	69736434	1.11194	0.0299781
chr8	3214685	3216179	1.22872	0.029981
chr15	11574630	11574892	1.90601	0.030058
chr13	5768088	5770067	1.05293	0.0300819
chr18	70195948	70196243	1.97064	0.0300901
chr4	49969767	49969989	2.35709	0.0301003
chr9	48953051	48954644	1.29762	0.0301003
chr5	77937730	77937968	2.13356	0.0301485
chr18	78045186	78045802	1.44748	0.0301768
chr2	14179931	14180399	1.79973	0.0303903
chr17	78848861	78849905	1.20913	0.0304
chr8	45967649	45968625	1.02312	0.0304221
chr17	84306706	84307240	1.51263	0.0305216
chr1	16167563	16168422	1.10641	0.0307452
chr2	90922707	90923989	1.21759	0.0308077
chr4	53098301	53099010	1.58471	0.0308733
chr14	120622962	120624475	0.912983	0.0309717
chr4	59780463	59781404	1.44499	0.0309717
chr16	38367696	38369588	1.16475	0.0309826
chr15	40050453	40051780	1.24189	0.0311616
chr19	25011572	25011951	1.33572	0.0311616
chr10	24398529	24399959	1.07475	0.0311954
chr17	81338768	81339781	1.2339	0.0311954
chr13	28594047	28594426	1.62618	0.0314486
chr6	15900141	15900786	1.30933	0.0316068
chr10	68684708	68685148	1.572	0.0316948
chr6	116743660	116744420	1.33222	0.0317437
chr2	6291977	6293284	1.23115	0.0318741
chr8	79808426	79808694	1.59373	0.031897
chr13	100524241	100525029	1.25618	0.0319334
chr8	75301517	75302207	1.15809	0.0319334
chr2	44440132	44440648	1.79024	0.0319485
chr7	80516048	80518011	0.936829	0.0319903
chr7	89976103	89977594	1.0504	0.0320762
chr2	135947651	135948006	1.73407	0.0321345
chr18	13944591	13949083	0.816484	0.0321842
chr2	87224131	87224948	1.43552	0.0321857
chr9	35153066	35154923	1.26677	0.0322699
chr5	81437777	81438471	1.01686	0.0323744
chr19	46627908	46628586	1.4862	0.0323786
chr5	75931997	75932759	1.36942	0.0323786
chrX	100750357	100753143	0.78539	0.0324431
chr11	32164502	32166437	1.04244	0.0324499
chr1	163647908	163649032	1.04013	0.0325721
chr15	7006677	7007303	1.39662	0.0326057
chr7	56874868	56875480	1.4924	0.0326057
chr8	94838777	94839225	1.35596	0.0326057
chr10	91657874	91658228	1.69127	0.0326827
chr13	20867955	20868117	2.29985	0.0326827
chr4	118240440	118243104	1.27592	0.0326827
chr7	107748736	107749461	1.50418	0.0326827
chr8	62917256	62917894	1.43452	0.0327294
chr18	70214654	70215335	2.25954	0.0327981
chr18	57878631	57880035	1.19398	0.0328943
chr10	83308835	83309691	1.46806	0.032905
chr1	75794838	75795710	1.35818	0.0330081
chr19	34648651	34649510	1.27869	0.0331036
chr19	55552393	55552834	1.49439	0.0331036
chr1	172581406	172582704	1.08482	0.0331111
chr10	97175016	97176549	1.01177	0.0331278
chr10	23051947	23053145	1.05212	0.0331368
chr2	116824394	116825679	1.24482	0.0331368
chr4	114728579	114731580	0.94	0.0331861
chr8	75187509	75190065	0.746226	0.0331861
chr14	56702738	56704432	1.10135	0.0333671
chrX	166097559	166098045	1.4588	0.0333671
chr2	132687211	132687530	1.86889	0.0333673
chr8	105061162	105062485	1.03015	0.0334305
chr1	153034165	153034831	2.04838	0.0335459
chr10	31712746	31713696	1.32879	0.0335459
chr10	82542683	82544110	1.31886	0.0335459
chr12	11401781	11403074	2.36484	0.0335459
chr10	110538645	110539845	1.11628	0.0336524
chr16	10736016	10738472	1.32197	0.033677
chr19	34564270	34565323	1.28399	0.0337689
chr9	109672574	109673681	1.25249	0.033775
chr9	121335178	121336970	1.13819	0.033824
chr14	32717091	32717514	1.88283	0.0338947
chr3	82065906	82066842	1.34926	0.0339033
chr1	56351326	56351511	2.80826	0.0339089
chr3	67964773	67965014	2.02864	0.0339742
chr11	108107357	108108830	1.15732	0.0340434
chr14	29259962	29262333	1.28939	0.0340712
chr12	70380822	70381590	1.39491	0.0341254
chr11	17667986	17669480	1.03906	0.0341441
chrX	12811879	12812645	1.50612	0.0342263
chr6	12198292	12199193	1.08139	0.0342513
chr10	51853230	51853735	1.44607	0.0343054
chr9	66621960	66622506	1.71272	0.0343937
chr11	4498168	4498681	2.25163	0.0344049
chr11	119678072	119680598	1.20845	0.0344169
chr19	23568326	23569075	1.38535	0.0344169
chr8	63805709	63807015	1.04049	0.0344169
chr17	79007092	79008319	1.12479	0.0344887
chr7	116910954	116911854	1.36189	0.0344887
chr13	100448950	100450262	1.39937	0.0346138
chr15	96987884	96988958	1.23688	0.0346138
chr8	119608663	119610712	1.21826	0.0346138
chr9	42586135	42587371	1.37096	0.0346138
chr10	43329273	43329844	1.58771	0.0346193
chr3	61019895	61021707	0.906593	0.0346193
chr3	104657585	104658456	1.49171	0.0346193
chr8	110536996	110537596	1.35376	0.0346193
chrX	98925082	98925897	1.15872	0.0346193
chr15	90485976	90486292	1.98292	0.0346511
chr14	73279540	73279696	2.03898	0.0347317
chr1	62101822	62102195	1.48964	0.0347561
chr1	56146066	56146927	1.09716	0.034837
chr11	35297872	35299179	1.03395	0.0349639
chr11	57677286	57679692	0.851471	0.0349997
chr17	5614672	5615552	1.35407	0.0350382
chr1	164546424	164547106	1.70467	0.0353107
chr7	56092287	56092615	1.42578	0.0353107
chr19	23594784	23595839	1.21228	0.0353262
chr4	129119656	129121790	0.945553	0.0355209
chr2	73620213	73621329	0.988231	0.0356955
chr16	33407656	33408101	1.55668	0.035828
chr2	12344707	12345017	2.15202	0.0358309
chr8	9096029	9096314	2.20028	0.0358309
chr9	66633516	66633854	1.5929	0.0358309
chr12	33163176	33163646	1.74056	0.0358427
chr14	14181160	14182950	1.16855	0.0359482
chr14	89581156	89581509	1.63425	0.0359482
chr17	84768453	84770223	0.980982	0.0359482
chr19	41610026	41611153	1.08691	0.0359482
chr3	121594310	121594591	2.07214	0.0359482
chr5	131728553	131728790	1.82694	0.0359482
chr10	104471882	104472306	1.25303	0.0359772
chr10	57291894	57292783	1.32725	0.035978
chr10	10456901	10457733	1.15197	0.0360088
chr13	15271163	15273917	0.781558	0.0360385
chr13	6890695	6891165	1.63469	0.0360738
chr1	60423232	60423663	1.42052	0.0360868
chr2	60984619	60985361	1.27227	0.0360868
chr17	74333075	74334469	0.943481	0.0361182
chr2	6279502	6281499	0.862359	0.0361182
chr11	105959441	105960018	1.30944	0.0361349
chr19	17314800	17315684	1.12628	0.0361349
chr8	126256166	126256948	1.18576	0.0361398
chr13	34833798	34834541	1.32068	0.0362677
chr7	139381709	139382796	1.34919	0.036305
chr9	111215047	111217141	0.938462	0.0366383
chr10	111314379	111314721	1.33717	0.0366786
chr12	73154031	73154668	1.29857	0.0366903
chr10	118551290	118552469	1.14354	0.036936
chr3	121620586	121620904	1.96873	0.036936
chr11	53468231	53469100	1.23285	0.0369542
chr6	32520094	32520870	1.60623	0.0372908
chr14	22585095	22586612	1.02496	0.0373605
chr15	97421022	97422141	1.49903	0.0373905
chr6	84735560	84735850	1.83998	0.0373905
chr12	32795436	32796949	0.940342	0.0374291
chr10	96999412	97001811	1.01802	0.0375256
chr18	56406982	56407436	1.54501	0.0375995
chr2	20398225	20398664	1.65269	0.0376094
chr10	111310973	111312441	0.992444	0.0376755
chr16	10676188	10677386	1.26149	0.0376755
chr10	40948867	40949247	1.95275	0.037689
chr6	11712689	11713339	1.43605	0.037689
chr8	128176082	128177467	0.880525	0.0377
[truncated: 259 more rows]
