# Supplementary material for: Competing dynamic gene regulatory networks involved in fibroblast reprogramming to hematopoietic progenitor cells
Source: Stem Cell Reports. 2025 Apr 3;20(5):102473. doi: 10.1016/j.stemcr.2025.102473 (PMC12143154; doi:10.1016/j.stemcr.2025.102473)
Supplement: Table S5. Differentially accessible regions in day 4 reprogramming cells vs. controls (FDR < 0.05), related to Figure 4 [file mmc6.xlsx]

## Sheet: Sheet1
Table S5: Differentially accessible regions in day 4 reprogramming cells vs controls (FDR <0.05). Related to Figure 4.
Regions gained accessibility in day 4 reprogrammed cells							Regions lost accessibility in day 4 reprogrammed cells
Chr	Start	End	Fold change (Log2)	FDR			Chr	Start	End	Fold change (Log2)	FDR
chr11	29470671	29472097	3.28464	4.58903319140614e-21			chr1	154120728	154121965	-2.29144	1.66093159773501e-07
chr2	103664883	103665705	3.64666	4.4421085741606e-19			chr10	45613669	45614759	-1.61143	4.32496674876667e-07
chr4	64446059	64447321	3.16349	5.40832299837383e-19			chr6	5503587	5504470	-2.16922	5.97956012792278e-07
chr6	108271129	108272482	2.9472	3.99797944557857e-18			chr8	28053631	28054864	-2.29424	1.22171013653137e-06
chr8	113511504	113512708	2.69637	4.8334609322297e-18			chr2	78388814	78389722	-1.89987	1.79912359948727e-06
chr2	161425914	161426921	2.78248	7.06568795560526e-18			chr2	145912770	145913549	-2.46513	1.86257410687696e-06
chr7	57079363	57081367	2.35218	1.80863367216348e-17			chr3	59245536	59245893	-3.0723	2.83855179771504e-06
chr4	86943531	86945061	2.70525	6.41815716250204e-17			chr7	137937099	137937868	-1.97447	3.7114188821976e-06
chr2	105730747	105732136	2.9554	1.59556197864954e-16			chr14	102904637	102905782	-1.91363	6.1318532354686e-06
chr5	133398564	133400475	3.08139	2.7764826197881e-16			chr3	54217010	54217843	-2.01567	7.6148126171583e-06
chr4	76252397	76253432	3.13276	4.45214665039526e-16			chr18	62013677	62014609	-1.7341	7.65865856526279e-06
chr5	110614031	110615055	3.604	1.03124807550645e-15			chr1	67556289	67557116	-1.87832	1.00815494142578e-05
chr14	17527731	17528891	2.80764	1.76982845245362e-15			chr15	96738344	96739137	-1.95185	1.08794124352719e-05
chr13	92917671	92921801	2.21518	2.16037982130393e-15			chr16	63756615	63757413	-1.96218	1.23683954547888e-05
chr5	132033514	132035240	2.52748	6.72693448790341e-15			chr4	54209341	54210371	-1.91204	1.71461616842767e-05
chr15	27398660	27399817	2.86325	1.53731158201746e-14			chr12	36773836	36774544	-2.34014	3.20565567184699e-05
chr17	42722891	42724478	2.26408	1.53731158201746e-14			chr9	39323195	39323910	-2.10124	3.30526525039049e-05
chr18	70711965	70713163	3.08902	1.53731158201746e-14			chr12	83313605	83314690	-1.742	3.57063687446831e-05
chr7	129082055	129084572	2.18101	1.53731158201746e-14			chr9	105861479	105862415	-1.77648	4.08901740973729e-05
chr4	14939229	14940718	2.4986	1.68522189377699e-14			chr16	48620528	48621590	-1.929	4.73554433881014e-05
chr15	84965190	84966837	2.63818	1.97323609252786e-14			chr16	19820698	19821176	-2.47432	5.00319745989912e-05
chr11	21314312	21315805	2.44963	2.12890221694657e-14			chr7	74254113	74254621	-2.32938	5.19942420499449e-05
chr8	125243127	125246375	2.73132	2.12890221694657e-14			chr13	29761698	29763058	-1.60387	5.41919663637704e-05
chr15	89851764	89853025	2.83515	2.33609760591153e-14			chr1	73390783	73391566	-1.52482	5.69379929051299e-05
chr17	82178096	82179301	3.16277	2.61385585532713e-14			chr6	116950882	116951912	-1.81141	5.73306487403077e-05
chr4	64330544	64331361	2.64559	2.61385585532713e-14			chr15	56071407	56072210	-1.71858	5.98760973775298e-05
chr11	108858542	108860017	2.74721	3.01240098265847e-14			chr2	124152202	124152930	-1.7412	6.05594830147307e-05
chr4	15139846	15141347	2.09052	3.01240098265847e-14			chr3	94226495	94228375	-1.62385	6.4359822655205e-05
chr1	187321784	187322712	2.76366	3.88552107789984e-14			chr9	48307915	48308322	-2.19447	6.62116084943544e-05
chr7	140064511	140065224	3.2164	3.90016948437753e-14			chr5	150017886	150018404	-1.98119	6.67871908869598e-05
chr7	70878995	70880457	2.828	3.97200516509539e-14			chr1	73176315	73177884	-1.6205	6.83636169056875e-05
chr9	10101535	10102486	3.1858	5.46215778699862e-14			chr8	36468704	36469630	-1.84677	6.97118860907632e-05
chr7	62774741	62775286	3.98977	5.81214541450729e-14			chr15	65952002	65953133	-1.67542	7.30942190325308e-05
chr9	95967771	95968657	2.5016	6.68896846091328e-14			chr8	41174719	41175714	-1.70041	7.35162276201385e-05
chr8	131117545	131120298	2.58233	8.39064297642149e-14			chr18	46879105	46880101	-1.67466	8.50615602717605e-05
chr10	118522962	118524678	3.12805	9.24301332528387e-14			chr11	92780869	92781599	-1.89249	8.83598604371807e-05
chr3	10240841	10242228	2.80865	9.73663528549522e-14			chr14	105993341	105993925	-2.04791	8.98090926170323e-05
chr16	48252712	48253483	3.74475	1.28547804204715e-13			chr15	51005399	51006434	-1.71334	8.98418413277181e-05
chr6	3976029	3977126	3.32967	2.05817602780519e-13			chr2	4703303	4705449	-1.33113	9.18344610751312e-05
chr16	37679831	37680758	2.44277	2.27992083236911e-13			chr10	16794390	16796402	-1.73372	0.000100986
chr12	85374201	85375962	2.56304	3.07950248212706e-13			chr3	39234455	39235150	-1.84495	0.000101494
chr8	81535083	81536505	2.22494	3.12575325593348e-13			chr13	43944882	43945847	-1.63188	0.000102866
chr9	115669468	115670796	3.18205	3.12575325593348e-13			chr3	114119114	114119407	-3.06068	0.000102866
chr17	42929355	42929845	3.091	4.93947933964237e-13			chr2	131523867	131524976	-1.78129	0.000110126
chr5	23412423	23413243	3.02763	6.69556987113e-13			chr16	5777242	5777505	-2.72563	0.000111809
chr2	84980789	84981455	3.71157	7.96101352439762e-13			chr4	97985345	97986667	-1.54966	0.00011715
chrX	7677563	7680192	2.1303	1.04331196751928e-12			chr11	110638429	110639088	-2.37778	0.000121846
chr8	43076899	43077738	2.78599	1.06821266971134e-12			chr2	12694344	12694858	-2.17564	0.000121846
chr17	82415590	82416278	2.70067	1.10350887640237e-12			chr17	47510665	47511655	-1.56123	0.000131596
chr10	63232734	63234055	2.34458	1.14585407026826e-12			chr15	26963039	26963322	-2.51347	0.000138956
chr15	36968241	36969621	2.48707	1.444795090392e-12			chr3	83544090	83544844	-2.1634	0.000151587
chr1	89805426	89807457	2.57185	1.87531909148613e-12			chr4	84386866	84387805	-1.88875	0.000166947
chr18	46172047	46173533	2.51968	1.90263947978652e-12			chr6	43478709	43479634	-1.98606	0.000166947
chr15	83432983	83433675	2.75936	2.03788993522995e-12			chr7	121843687	121845020	-1.39332	0.000167923
chr13	16433410	16434639	3.10703	2.42500810336402e-12			chr14	120994724	120995400	-1.7773	0.000168156
chr3	98006458	98007791	2.63862	2.72565931287363e-12			chr3	8036458	8037085	-2.13775	0.000168156
chr2	139005105	139005955	2.80253	2.74842989436345e-12			chr2	44210334	44212662	-1.20989	0.000170488
chr4	15226743	15229520	2.31164	4.2544501910575e-12			chr17	75468660	75469066	-2.61323	0.000173317
chr12	73723630	73724766	2.67799	4.43041897724226e-12			chr9	52314110	52314732	-2.1294	0.000173317
chr6	89702330	89703229	2.70477	5.90101644362899e-12			chr12	54527039	54527275	-2.7348	0.000179469
chr4	114795980	114796647	3.28818	8.13834261914814e-12			chr10	72458339	72458652	-2.79098	0.00018813
chr17	90652335	90653579	2.96393	9.21307660448729e-12			chr2	136865468	136865832	-1.86728	0.000192755
chr5	108201000	108201928	3.21063	1.2239485687118e-11			chr1	152327680	152328354	-1.76225	0.000214976
chr3	103964478	103965789	2.62626	1.2774323119814e-11			chr2	60926451	60927419	-1.68923	0.000217684
chr2	60899744	60901118	1.8904	1.39771969897362e-11			chr8	129858350	129860404	-1.44947	0.000236344
chr1	77294072	77296003	2.34561	1.44631901205586e-11			chr13	39166149	39166917	-2.17702	0.000241167
chr18	47314260	47315230	3.06932	1.45207129888511e-11			chr13	114851109	114852119	-1.52674	0.000242381
chr8	118057588	118059087	3.17023	1.45207129888511e-11			chr15	21474622	21474939	-2.01786	0.000280321
chr15	37488077	37490074	2.33848	1.49933557488763e-11			chr16	95818409	95819737	-1.53577	0.000281041
chr14	118345151	118345818	3.02288	1.66786032893029e-11			chr14	70427718	70429570	-1.43	0.000286548
chr2	120862221	120863129	3.10573	1.76018365703188e-11			chr17	87563715	87564180	-1.98332	0.000295152
chr9	75514105	75515286	2.9952	1.76045575043337e-11			chr12	74087046	74087518	-1.83008	0.000298841
chr11	31835538	31836623	2.13333	1.78185132584119e-11			chr5	4633396	4634119	-1.89471	0.000310022
chr19	49689266	49690236	2.40753	2.45844573078117e-11			chr10	102016583	102017461	-2.19836	0.000321736
chr2	119826308	119827329	2.35657	2.45844573078117e-11			chr15	7700191	7701136	-1.33334	0.000324758
chr11	49947240	49949236	2.47862	2.70193579392287e-11			chr1	163909860	163911246	-1.38456	0.000367793
chr14	88407111	88408004	2.46324	3.24744362600308e-11			chr16	57488812	57489251	-2.04061	0.000386205
chr1	56146066	56146927	2.30927	3.38193678647036e-11			chr5	138744372	138745064	-1.98557	0.00040577
chr2	83859707	83860748	2.98475	3.38193678647036e-11			chr7	75565564	75566060	-2.19076	0.000411434
chrX	104570479	104571241	2.95705	3.48274999492645e-11			chr15	62630383	62630593	-1.99523	0.000413131
chr3	96627257	96628134	2.33378	3.49857993672783e-11			chr8	88973345	88974634	-1.39686	0.000415466
chr9	103556077	103557299	2.41204	3.49857993672783e-11			chr6	117015333	117016497	-1.70237	0.000418646
chr16	51351957	51352688	3.16299	3.68343795562098e-11			chr11	45531540	45532855	-1.46924	0.000430431
chr9	54951944	54953174	2.00275	3.68343795562098e-11			chr4	12522948	12523845	-1.62647	0.000435572
chr8	101649095	101649557	2.57087	4.36562127778637e-11			chr2	115219661	115220282	-1.60406	0.000439925
chr15	44291433	44291925	2.73747	4.57748954578205e-11			chr9	48311003	48311474	-2.21356	0.000446682
chr12	31936850	31937933	2.05187	4.74501876239793e-11			chr5	99379663	99380484	-1.615	0.000450084
chr16	37981895	37982704	2.60926	4.87005469226691e-11			chr12	72493874	72494992	-1.61131	0.000461615
chr12	36350455	36351429	3.30073	4.97660149938499e-11			chr17	42524587	42525503	-1.58769	0.000478246
chr15	42140778	42142943	1.95262	5.09518709668494e-11			chr11	36884840	36885360	-2.36139	0.000479254
chr8	13740064	13741442	2.75773	6.16987475291901e-11			chr3	102359733	102361196	-1.4854	0.000479254
chr4	56154969	56155804	2.11717	6.35971622930454e-11			chr8	66880608	66881633	-1.57192	0.000479254
chr10	55542462	55543870	1.86467	7.59631987063337e-11			chr16	52598124	52599260	-1.40482	0.000482584
chr2	51969394	51970152	2.42749	8.09990087847422e-11			chr3	138315263	138316226	-1.4879	0.0004843
chr13	33215548	33216182	2.87239	8.24479206186768e-11			chr1	167716229	167716876	-1.62681	0.000486474
chr5	151094695	151095244	3.72427	8.65013916636708e-11			chr14	87727573	87728351	-1.55469	0.000490289
chr1	62954260	62956360	2.58865	9.09309904196804e-11			chr19	60200519	60201173	-1.62385	0.000499371
chr8	63656243	63657176	2.90645	9.13429974656852e-11			chr7	89535107	89536589	-1.46753	0.000518855
chr10	19214243	19214952	2.20849	9.80352848979422e-11			chr1	171194143	171195178	-1.47574	0.000529348
chr16	5911574	5912726	2.27099	9.84892751009969e-11			chr7	118664471	118665564	-1.26072	0.000536725
chr12	8449493	8451098	2.16792	1.01710662110478e-10			chr18	63541438	63541670	-2.44583	0.000540663
chr8	22871996	22873558	2.10542	1.13068718102109e-10			chr3	21758122	21759067	-1.77138	0.00055763
chr10	69133166	69134593	2.91145	1.15434412415507e-10			chr1	14502432	14503206	-2.28945	0.000558061
chr16	26347468	26349275	1.98933	1.2198993406276e-10			chr10	27755888	27756783	-1.70848	0.000562887
chr2	73097081	73097685	3.89958	1.2198993406276e-10			chr11	120634319	120635657	-1.34577	0.000565793
chr1	40269992	40270870	2.3966	1.52798510041027e-10			chr4	75111807	75113299	-1.46403	0.000571968
chr14	16186664	16187381	2.85487	1.58786357929339e-10			chr1	160140615	160140910	-2.51827	0.000572888
chr10	83172298	83173664	2.49742	1.74452404414236e-10			chr2	44674259	44675431	-1.58864	0.000604651
chr18	78547701	78549103	2.47485	1.78233745899642e-10			chr15	56552170	56554182	-1.62579	0.000620829
chr11	33774700	33775936	2.6858	2.05856085150701e-10			chr1	189311448	189312489	-1.25499	0.000631864
chr14	122125673	122126323	3.82622	2.05856085150701e-10			chr11	66180327	66181553	-1.29277	0.000632245
chr14	111968177	111969173	2.80298	2.07086182738237e-10			chr5	86546881	86548067	-1.2778	0.000637339
chr9	58173397	58175479	2.43592	2.36837548464642e-10			chr3	99477848	99478766	-1.89382	0.000650953
chr14	64586160	64588794	2.16419	2.50230925759582e-10			chr9	113175700	113175920	-2.51063	0.000657179
chr1	121593222	121594602	2.71932	2.55283779914179e-10			chr7	76721292	76721944	-1.99816	0.000684195
chr11	77223162	77223999	2.32394	3.12290695161702e-10			chr13	113210431	113211209	-2.20616	0.000689964
chr6	56863059	56864671	2.01454	3.5908235908889e-10			chr17	87559368	87560644	-1.41918	0.000710219
chr11	50733753	50734281	2.76541	3.61186032681985e-10			chr15	44020187	44021253	-1.57695	0.000717457
chr14	67027949	67029009	2.32552	3.69127008086358e-10			chr18	54566185	54566471	-2.16502	0.000720569
chr19	24871820	24872741	2.97682	4.22925753116197e-10			chr7	98927679	98927902	-2.37762	0.000737156
chr4	94063931	94064773	3.15031	4.55924739848689e-10			chr3	93308574	93309183	-1.57258	0.000747235
chr18	16432122	16432732	2.79199	4.92889565358645e-10			chr11	80567088	80568284	-1.4606	0.000751075
chr11	70940067	70941501	2.3626	4.99683755377165e-10			chr2	126176658	126178498	-1.22519	0.000757083
chr13	101233349	101234211	1.79756	5.02477194757148e-10			chr1	43767013	43767413	-1.93477	0.000761412
chr16	93147822	93148577	2.82109	5.17182546775124e-10			chr3	149499787	149500315	-2.32347	0.000769875
chr3	58592646	58594070	2.14199	5.89280656189209e-10			chr2	128349054	128349708	-1.64392	0.000781617
chr12	91201437	91201985	3.27639	6.53469924791248e-10			chr15	30485645	30486121	-1.75656	0.000783538
chr1	53390060	53390816	2.71879	6.54189368147681e-10			chr2	135662347	135662749	-2.15364	0.000784253
chr11	16904837	16905365	4.00942	7.41081278278826e-10			chr11	105922546	105923741	-1.32565	0.000786123
chr7	90390276	90391131	2.09706	7.41081278278826e-10			chr11	35120113	35120898	-1.99424	0.000797061
chr2	117891881	117892756	3.18157	7.96030353064575e-10			chr13	103162961	103163597	-1.97377	0.000797061
chr14	13489530	13490542	2.60786	8.10252181697567e-10			chr14	68074298	68074820	-1.71377	0.000804533
chr9	112904942	112905426	3.35242	8.3023101674772e-10			chr15	85751650	85752823	-1.27485	0.000805368
chr1	158717345	158719391	2.12095	8.51700898850011e-10			chr1	185458810	185458977	-2.24667	0.000814945
chr9	26935490	26937126	2.77778	8.69981457360054e-10			chr14	78775185	78777862	-1.25332	0.000826348
chr19	30446373	30447137	3.20219	9.42377657443079e-10			chr5	143949438	143950211	-2.2473	0.000843945
chr5	112005235	112005655	3.53298	1.01764186697719e-09			chr7	79779377	79780615	-1.71524	0.000848314
chr5	93719026	93720014	2.5529	1.04165732960765e-09			chr8	83355998	83357452	-1.26569	0.000848929
chr4	99731732	99733189	1.91218	1.04346674770131e-09			chr3	133252524	133253779	-1.66859	0.000852837
chr5	121685878	121687490	2.41897	1.04346674770131e-09			chr3	47120017	47121183	-1.41134	0.000861824
chr7	138303377	138304764	2.12561	1.04346674770131e-09			chr12	120695156	120695639	-1.69497	0.0008865
chr5	141765168	141766104	2.80284	1.10866088532316e-09			chr3	87760266	87760846	-1.65796	0.000888918
chr1	90950513	90951691	2.19104	1.16706433765973e-09			chr12	104840228	104840742	-2.21642	0.000898175
chr18	17688961	17689454	2.45173	1.18630794542958e-09			chr1	40492737	40493837	-1.34548	0.000921395
chr6	12198292	12199193	2.11051	1.62850567355943e-09			chr1	14346498	14347487	-1.46133	0.000925153
chr18	33773026	33773705	2.8087	1.640155468274e-09			chr12	16365572	16366595	-1.78251	0.00092611
chr13	26129485	26129980	3.0668	1.64846834035477e-09			chr2	108635187	108635593	-2.26107	0.000930686
chr13	28648072	28649388	2.58831	1.65160887885328e-09			chr5	21012793	21013066	-2.39453	0.000947546
chr12	31313272	31314255	1.99278	1.73672599334641e-09			chr2	44015026	44016357	-1.49182	0.000949209
chr3	132329475	132330489	2.19802	1.74855563144244e-09			chr16	43789967	43790603	-1.97035	0.000999972
chr1	172440425	172441475	3.11643	1.7949345858231e-09			chr13	115497869	115498150	-2.37086	0.00102895
chr9	67690112	67691457	1.8697	1.8884084775348e-09			chr9	32930999	32931830	-1.6765	0.00107959
chr9	90766511	90767081	2.48843	2.14068297127015e-09			chr18	5585243	5585967	-1.77307	0.00108785
chr15	73497964	73499498	2.26328	2.15734701233046e-09			chr6	86332123	86333370	-1.40083	0.00110487
chr15	91199028	91199321	3.81041	2.22174019492005e-09			chr5	136836389	136837267	-1.40854	0.0011296
chr15	75634234	75636128	1.84953	2.31146800585702e-09			chr4	16141234	16142356	-1.42463	0.00115154
chr4	38509020	38509855	2.45463	2.31654698480899e-09			chr12	27066135	27067101	-1.41427	0.00115324
chr4	151333734	151335192	2.3034	2.41677389574472e-09			chr2	38947579	38947964	-2.40012	0.00118195
chr3	126165815	126166596	2.049	2.91680848764048e-09			chr9	113184373	113184659	-1.91072	0.00118671
chr14	21319172	21319787	2.03807	3.07974017624217e-09			chr2	144875562	144876267	-1.87476	0.00122773
chr3	34848382	34849366	2.02275	3.11358586135281e-09			chr16	88187542	88188768	-1.35346	0.00122856
chrX	156365880	156367297	2.32221	3.15975796493622e-09			chr18	78674704	78675330	-1.73485	0.00123661
chr5	81461154	81461632	3.48572	3.22953953798629e-09			chr6	115283003	115283821	-1.41266	0.00123661
chr19	61070144	61070461	3.03388	3.38648938514881e-09			chr16	25467985	25468636	-1.66867	0.00124498
chr7	117299834	117302127	1.62675	3.39944659313431e-09			chr5	89279875	89281027	-1.33177	0.00124498
chr11	44017050	44018724	2.18419	3.43074450595841e-09			chr10	11927025	11927762	-1.46516	0.00126808
chr7	105377117	105378473	1.90873	3.70371897742833e-09			chr18	47093430	47094827	-1.27323	0.00126929
chr1	39452399	39453821	1.93721	4.0008819532394e-09			chr10	69096792	69097417	-1.90505	0.00129054
chr9	66133232	66134158	2.29782	4.0008819532394e-09			chr12	109125362	109127588	-1.30766	0.0013068
chr13	107844677	107845131	3.03263	4.196112372396e-09			chr3	5145748	5146894	-1.59267	0.0013068
chr11	114213211	114214469	1.73127	4.52589094584519e-09			chr2	8913092	8913474	-2.21193	0.00130808
chr4	13105999	13106914	2.87716	4.52589094584519e-09			chr16	10619779	10622137	-1.10752	0.00130973
chr5	23428234	23430257	2.45419	4.52589094584519e-09			chr1	36025203	36026100	-1.61874	0.00131032
chr16	73647052	73648711	1.56769	4.75203149121886e-09			chr11	20550950	20551744	-1.52488	0.00131542
chr9	78363951	78364426	2.86661	4.9258346914573e-09			chr5	74331265	74332046	-1.53588	0.0013176
chr10	42840661	42841798	2.24848	4.96386732378637e-09			chr14	104407247	104408389	-1.35736	0.00135154
chr12	68191352	68191946	2.37988	5.02441374617817e-09			chr10	68327123	68328188	-1.51384	0.00135291
chr15	97172869	97173868	2.4303	5.03366529453891e-09			chr19	34805469	34806393	-1.52952	0.00135364
chr9	116320156	116321274	2.86213	5.03366529453891e-09			chr15	53421389	53421808	-2.17991	0.00137758
chr4	68381843	68382589	2.03371	5.40466617223586e-09			chr15	56800614	56802175	-1.33078	0.00140252
chr14	20724290	20725510	2.72784	5.41453178642111e-09			chr8	84324644	84325310	-1.47217	0.00141493
chr2	8612642	8613564	2.63815	5.58704564222558e-09			chr5	49967113	49967559	-1.9275	0.00145739
chr6	127882295	127883564	2.2508	5.70256151337538e-09			chr17	4859564	4861481	-1.18954	0.00146063
chr18	71434470	71435193	2.26594	5.71429690221794e-09			chr13	108167640	108167834	-2.22303	0.00146556
chr6	18026189	18027458	1.76727	6.25033157727313e-09			chr12	34980679	34981552	-1.38465	0.00147183
chr5	121692216	121693898	2.63904	6.731703753827e-09			chr10	96266794	96267691	-1.66879	0.00149615
chr14	46358567	46361136	1.59855	6.83186355416257e-09			chr13	52946874	52947630	-1.84311	0.00150799
chr1	159842244	159843164	2.40544	6.83699341918096e-09			chrX	153456449	153456674	-2.5301	0.00152262
chr7	97015674	97016276	3.25694	6.89365183477205e-09			chr12	7967889	7968166	-2.40657	0.00154484
chr10	95275856	95276785	1.85977	7.13118990494235e-09			chr14	23416148	23417717	-1.47738	0.00156007
chr12	45298234	45300552	2.13317	7.24391666670775e-09			chr2	107166768	107167843	-1.33713	0.00157181
chr1	166145728	166146041	2.98354	7.4384218953795e-09			chr9	79080635	79081203	-1.92829	0.00157621
chr12	79457560	79457984	3.0338	7.44680936251693e-09			chr7	137175307	137176208	-1.50359	0.00158076
chr1	76673346	76674002	2.59561	7.59333219631459e-09			chr4	81842084	81844014	-1.20469	0.00159558
chr2	179860116	179863072	1.60704	7.82127408010307e-09			chr2	143920052	143920960	-1.35921	0.00160054
chr14	24967166	24969432	1.98643	8.00012194409625e-09			chr4	137369687	137370434	-1.68882	0.00162229
chr15	41126309	41127323	2.30673	8.00012194409625e-09			chr3	65935111	65936352	-1.54015	0.00162866
chr2	139001194	139002042	2.72293	8.00012194409625e-09			chr3	31807420	31808223	-1.66541	0.00164114
chr14	48973868	48974769	2.27836	8.25812987439524e-09			chr1	62512689	62513901	-1.40507	0.00164319
chr5	64465767	64466203	3.5102	8.74866390041312e-09			chr12	35900820	35902652	-1.29676	0.00164822
chr11	101346068	101347888	2.5923	8.75140793997642e-09			chr2	64653592	64654671	-1.458	0.00170277
chr11	83099611	83100652	2.97786	8.90359752869093e-09			chr2	109925553	109926361	-1.63478	0.00171523
chr6	116571137	116572053	2.49331	9.0655494468919e-09			chr3	52566354	52567057	-1.54258	0.00171563
chr3	154909399	154910427	2.43737	9.52812011574034e-09			chr6	61167718	61168232	-1.59462	0.00171643
chr10	37458344	37460058	2.32918	9.6245483567094e-09			chr1	133769098	133770526	-1.31624	0.00174013
chr4	58775798	58777172	2.0991	1.06294088834366e-08			chr8	68168946	68170148	-1.3678	0.00174903
chr10	6711739	6713151	2.106	1.17333162992166e-08			chr2	72465217	72467540	-1.03282	0.00175697
chr14	100619346	100620486	1.98305	1.19080335267961e-08			chr3	81689236	81690142	-1.65713	0.00176021
chr3	138824317	138826034	2.00713	1.25225558587815e-08			chr1	11835320	11836284	-1.66046	0.00176328
chr2	84590085	84590893	2.84047	1.33004002324765e-08			chr15	11393241	11393551	-2.48375	0.00178504
chr14	90058964	90059669	2.4496	1.37106894742232e-08			chr9	85157658	85158150	-1.75685	0.00178504
chrX	153734863	153735724	2.62169	1.42091068426542e-08			chr16	87875917	87877320	-1.58757	0.001797
chr12	91299119	91300870	1.78891	1.43926201624397e-08			chr14	23428417	23429913	-1.55407	0.00181257
chr9	51113263	51113694	3.35792	1.5006360278209e-08			chr18	54537830	54538225	-1.83983	0.00181257
chr19	49714272	49715068	2.72061	1.51696957096744e-08			chr2	148081172	148082008	-1.49173	0.00181257
chr12	51469826	51470991	1.91264	1.52124613906562e-08			chr1	187986751	187988266	-1.24333	0.00185818
chr5	41578497	41579227	2.53955	1.63914695236989e-08			chr4	79191459	79191863	-1.8579	0.00188488
chr6	74037447	74038262	2.37867	1.68296842409852e-08			chr14	23591467	23592638	-1.50933	0.00189288
chr9	60803143	60803888	2.55421	1.68296842409852e-08			chr10	23143401	23144156	-1.7265	0.00189406
chrX	96542341	96542748	3.24861	1.76529183813267e-08			chr3	153086985	153087684	-1.64294	0.00191623
chr1	46986164	46986581	2.641	1.79193407673557e-08			chr10	13158059	13158508	-1.82957	0.00193877
chr12	76177512	76178472	2.60577	1.79193407673557e-08			chr8	105932983	105933796	-1.32474	0.00195039
chr2	136355792	136356277	3.51566	1.81383397754613e-08			chr12	96888503	96889703	-1.22703	0.0019631
chr15	27175873	27177065	2.53205	1.84743629397469e-08			chr16	5688176	5688635	-2.52252	0.00196456
chr13	111536961	111538616	2.40783	1.94038675805637e-08			chr17	75565740	75566107	-1.7633	0.00197142
chr1	161053958	161055043	2.03144	1.95117893374987e-08			chr3	125361848	125362476	-1.64982	0.00198379
chr12	59468777	59469445	2.09148	2.17118809885919e-08			chr3	66177534	66179670	-1.41398	0.00198391
chr5	108196905	108197937	2.6586	2.19404595075629e-08			chr13	105303689	105304468	-1.49937	0.00200916
chr1	57495813	57498252	1.65578	2.20505471395367e-08			chr3	137965223	137966292	-1.34622	0.0020231
chrX	72647679	72648937	2.52462	2.46786428852153e-08			chr5	91569751	91570386	-1.73025	0.00202497
chr15	5031182	5031877	2.3764	2.52283643875576e-08			chr12	6260159	6262093	-1.57794	0.0020491
chr2	6982752	6984013	2.45975	2.54704538112092e-08			chr5	101670005	101670954	-1.33392	0.00206627
chr1	34546833	34547542	2.4535	2.84283736793713e-08			chr19	58699949	58700661	-1.78438	0.0020684
chr10	68068381	68070846	2.12327	2.89120787435082e-08			chr10	13435598	13436634	-1.46059	0.00207785
chr2	61524426	61525062	2.81838	3.08922646394739e-08			chr4	84364014	84364383	-1.61419	0.00208361
chr9	50159552	50160533	2.22386	3.22294165087812e-08			chr13	6475351	6475873	-1.54789	0.00208917
chr5	151825481	151826759	1.87527	3.2580550976827e-08			chr16	56467947	56468590	-1.68048	0.00209723
chr16	15473605	15474743	2.53034	3.4103246911069e-08			chr16	26247823	26249174	-1.47761	0.00210536
chr13	40311057	40311756	2.60098	3.5189595913404e-08			chr12	35940493	35941174	-2.40895	0.00212509
chr2	73972377	73972987	2.58948	3.61305778442691e-08			chr16	36792295	36792719	-1.71276	0.00213096
chr14	104231733	104233148	2.03474	3.7628155722826e-08			chr1	91249379	91249932	-1.56824	0.00213893
chr3	53219320	53220779	1.65342	3.90390969187723e-08			chr18	18209037	18210066	-1.7159	0.00213893
chr17	12859593	12863125	1.61202	4.14580090387282e-08			chr10	30432197	30433225	-1.36592	0.00214942
chr2	92065617	92066384	2.88673	4.14580090387282e-08			chr10	27968868	27969261	-2.20104	0.00217254
chr6	120578949	120579289	2.7157	4.14580090387282e-08			chr3	78720257	78720900	-1.59666	0.00217672
chr7	134323810	134325442	2.03071	4.14580090387282e-08			chr4	59812767	59813504	-1.53052	0.00218729
chr10	78519887	78521834	2.44022	4.19027711935125e-08			chr9	85487769	85488615	-1.65199	0.00220782
chr16	16633786	16634263	2.44905	4.23113546235228e-08			chr7	95871709	95872098	-2.09001	0.00220973
chr6	31237227	31239516	1.58758	4.46446746975343e-08			chr2	151823582	151824664	-1.43607	0.00221639
chr8	128483134	128484185	2.39583	4.46446746975343e-08			chr9	51315603	51316329	-1.34482	0.00223171
chr13	81246140	81248380	1.73827	4.51261980170966e-08			chr4	99073916	99074856	-1.31884	0.00227872
chr3	115627386	115627969	2.96721	4.51261980170966e-08			chr4	47141476	47143759	-1.15984	0.00228837
chr15	85880335	85881129	1.99594	4.80189903592404e-08			chr5	106103805	106104570	-1.61201	0.00230149
chr16	93196871	93198431	1.98936	4.80189903592404e-08			chrX	66626631	66627137	-1.76871	0.00230652
chr2	65917235	65917967	2.97001	4.80189903592404e-08			chr2	33136147	33136335	-2.63061	0.0023154
chr3	144305885	144307520	1.56504	4.80189903592404e-08			chr18	63599187	63601019	-1.20777	0.0023357
chr9	22916635	22917819	2.48067	4.85947492615617e-08			chr4	85404117	85405074	-1.42913	0.00233666
chr4	86603336	86604657	1.55233	4.88967069494568e-08			chr4	95488664	95489080	-1.7282	0.00234399
chr11	116643528	116644844	2.3402	5.07318896938474e-08			chr8	94519282	94520042	-1.68775	0.00235173
chr15	13675976	13676770	2.70824	5.07318896938474e-08			chr12	16059280	16060056	-1.60178	0.00236184
chr9	77952695	77954011	1.82682	5.09885357562241e-08			chr12	54882552	54883834	-1.17459	0.00237183
chr11	56397129	56398276	2.21542	5.28148507501621e-08			chr11	55024501	55025093	-1.62354	0.00239432
chr7	50668943	50669413	2.43116	5.28148507501621e-08			chr7	114710629	114711508	-1.55895	0.00239437
chr1	11814977	11815388	3.29465	5.29223401269237e-08			chr4	65236450	65236855	-1.60842	0.00239844
chr2	174704193	174705217	2.19553	5.50017008899992e-08			chr15	73879870	73880574	-1.6341	0.00241742
chr10	92904008	92905358	2.49466	5.63127423027144e-08			chr1	96556987	96557741	-1.533	0.00244678
chr8	109688139	109689054	2.61129	5.63127423027144e-08			chr12	74467898	74469530	-1.1906	0.00246132
chr6	100138676	100140062	2.52811	5.90584274397219e-08			chr2	110219942	110220888	-1.96184	0.00246892
chrX	140344985	140345442	3.252	6.0755532291668e-08			chr13	39273301	39273704	-1.74398	0.00247607
chr2	14085984	14087819	2.10787	6.24075180499116e-08			chr14	76384843	76385600	-1.48431	0.00248067
chr13	98231314	98232776	2.69864	6.29806108733762e-08			chr14	73839674	73839961	-1.8473	0.00253281
chr6	13586350	13587193	1.87937	6.29806108733762e-08			chr16	86034944	86035459	-1.46063	0.00255142
chrX	103964058	103965307	2.06489	6.29806108733762e-08			chr2	117481865	117483525	-1.46549	0.00255699
chr2	145218615	145219247	1.97261	6.3011234838893e-08			chr2	140998841	140999912	-1.5014	0.00260768
chr10	61769007	61769869	2.42304	6.94888551641034e-08			chr14	71651724	71652740	-1.43718	0.00261624
chr15	69376063	69376683	2.32677	6.94888551641034e-08			chr16	3923650	3924503	-1.6076	0.00263037
chr7	117462063	117463359	1.90932	7.07146888238958e-08			chr5	73093392	73094160	-1.66624	0.0026597
chr5	65414005	65414817	1.72444	7.10322022928147e-08			chr3	29771954	29772693	-1.8315	0.00266727
chr4	119559813	119561171	1.65306	7.21664672396725e-08			chr1	33927685	33928482	-1.59321	0.00269564
chr16	95684950	95686580	1.95051	7.44875207526567e-08			chr14	103258378	103259276	-1.40594	0.00269626
chr16	51371230	51371844	2.94007	7.62907680304873e-08			chr10	44376899	44377593	-1.42326	0.00273469
chr7	118147611	118148348	2.58211	7.68112178142322e-08			chr14	76467196	76467581	-2.15074	0.00273488
chrX	90496538	90497217	2.6553	7.68112178142322e-08			chr1	40470863	40471979	-1.40046	0.00276469
chr12	75695929	75696976	2.37159	7.77730353453682e-08			chr3	38941362	38941850	-1.86723	0.00276469
chrX	101762476	101763200	3.18063	7.77730353453682e-08			chr8	33126399	33126709	-1.80564	0.00278337
chr6	37210916	37211946	2.38753	7.79514050986277e-08			chr10	26279917	26280696	-1.43837	0.0028246
chr5	3197667	3200018	1.79759	8.08919579084206e-08			chr12	16743219	16743539	-1.99049	0.00282526
chr3	78481691	78482231	2.77717	8.13998796972737e-08			chr16	25941618	25943024	-1.11259	0.00290678
chr3	60588608	60590215	2.33547	8.26804666771641e-08			chr12	85157561	85159471	-1.20743	0.00291316
chrX	20039548	20041541	1.93803	8.32233774174747e-08			chr5	93549608	93551512	-1.30853	0.00292061
chr18	58560585	58562849	1.69692	8.34204885227618e-08			chr2	178335920	178337225	-1.63001	0.0029217
chr7	112950863	112952270	1.57363	8.34204885227618e-08			chr8	34099332	34100750	-1.30641	0.00293831
chr8	104541407	104542322	2.06584	8.34204885227618e-08			chr9	62899256	62900368	-1.37138	0.00294014
chr9	90441353	90441846	2.89503	8.34204885227618e-08			chr1	62884524	62885019	-1.69917	0.00294653
chr9	111619639	111620271	2.37934	8.80570234003368e-08			chr10	37436797	37437316	-1.61871	0.00294939
chr4	92497967	92498380	2.88522	8.85694442552243e-08			chr10	38665638	38665959	-2.51139	0.00299318
chr8	23319016	23320195	2.53198	8.99589570493961e-08			chr15	41936508	41936929	-2.07367	0.0029976
chr2	146084697	146085355	2.86395	9.06155898343379e-08			chr3	117476325	117477096	-1.56023	0.00307643
chr7	90386373	90387323	1.83669	9.06518631578087e-08			chr4	94702017	94702681	-1.40843	0.00310598
chr9	34407782	34408372	2.30942	9.30456148076573e-08			chr9	54859580	54860142	-1.49527	0.00311276
chr6	115666689	115668899	1.53158	9.44140875516659e-08			chr8	6587685	6588293	-1.56408	0.00311535
chr10	105598069	105599368	2.06074	9.59057775075621e-08			chr10	90967495	90967991	-1.5149	0.00313101
chr2	77587540	77588045	2.71056	9.66755396383903e-08			chr14	8831390	8832215	-1.34531	0.00317798
chr9	54516229	54516820	2.05842	9.9459876572562e-08			chr1	127426670	127427199	-1.65628	0.00320359
chr9	10370662	10371519	2.49273	1.02527317447904e-07			chr4	12055400	12056452	-1.63459	0.00322947
chr14	26073988	26074945	1.71621	1.12433045196578e-07			chr9	78918486	78918905	-1.81611	0.00322947
chr14	55324155	55327055	2.16158	1.12433045196578e-07			chr6	14080533	14081481	-1.50932	0.00324333
chr4	53199049	53200860	2.0228	1.17019349529785e-07			chr7	98365807	98367350	-1.20685	0.00325595
chr7	144936740	144938453	1.9224	1.17019771212566e-07			chr1	119459943	119460600	-1.75638	0.00326292
chr4	93327351	93327689	3.43355	1.19123167812863e-07			chr6	14144953	14146643	-1.11164	0.00328638
chr12	86160190	86160775	2.45356	1.21044899374247e-07			chr2	45368421	45369063	-1.48243	0.00330047
chr9	68976107	68977940	2.11495	1.22564456051282e-07			chr2	74346060	74346732	-1.5517	0.00330405
chr3	55345603	55349611	2.1731	1.24825884753358e-07			chr13	49639460	49640111	-1.5797	0.00332065
chr15	4765014	4767173	1.96677	1.28722840100002e-07			chr15	3780618	3783480	-1.29603	0.00332491
chr16	71963778	71964227	2.41194	1.3045935066964e-07			chr2	114820564	114821035	-1.75833	0.00332585
chr7	36994723	36995419	1.90362	1.33000924042776e-07			chr6	100069961	100070626	-1.53495	0.00333235
chr7	35180205	35181449	1.80939	1.34494223126147e-07			chr2	71154294	71154907	-1.88441	0.00333311
chr8	67607887	67608708	2.29901	1.38695925771687e-07			chr8	24402505	24403046	-1.81188	0.00335995
chr10	40171184	40172366	2.1392	1.45384903328754e-07			chr3	45778485	45778688	-1.99385	0.00343913
chr17	81792391	81792899	2.76726	1.47951098941848e-07			chr7	89168385	89169097	-1.40124	0.00346466
chr5	103115997	103117541	1.88469	1.48577953087836e-07			chrX	156298356	156299381	-1.3678	0.00348111
chr1	51083017	51084097	1.7262	1.49041621669312e-07			chr8	34309037	34310292	-1.04215	0.00353275
chr17	79880041	79881105	2.52118	1.49041621669312e-07			chr9	60055240	60056008	-1.46837	0.00356944
chr4	13331783	13332336	2.7431	1.52261946447943e-07			chr1	165070977	165072019	-1.38647	0.00357155
chr9	77132138	77133017	2.24004	1.52703403557121e-07			chr14	64195403	64196455	-1.17035	0.0035777
chr2	78939465	78940520	2.24142	1.53816949386143e-07			chr14	106203310	106205295	-1.30263	0.00359196
chr13	27384021	27384660	3.58671	1.59822681640832e-07			chr1	35584337	35585631	-1.21517	0.00359498
chr7	102398757	102399789	1.84171	1.59822681640832e-07			chr1	61197883	61200324	-1.00742	0.00359498
chr3	85660869	85663007	2.0892	1.65656798523616e-07			chr19	50983173	50983890	-1.33456	0.00364203
chr15	74662454	74663026	2.50679	1.68985862889037e-07			chr4	105420620	105421102	-1.79006	0.00364657
chr1	155120589	155121782	1.9106	1.6948888280281e-07			chrX	9657262	9657739	-2.00829	0.00366915
chr12	67599320	67600260	2.55968	1.6948888280281e-07			chr2	148089956	148090591	-1.42691	0.00372225
chr6	120538392	120539895	1.69779	1.6948888280281e-07			chr2	136815913	136816598	-1.79357	0.00372408
chr14	48496012	48496920	2.47917	1.73470676023219e-07			chr10	19572407	19573167	-1.75641	0.00372478
chr18	24354406	24355267	2.56141	1.73470676023219e-07			chr10	87056741	87057049	-2.54152	0.00372907
chr3	60452189	60452953	2.14342	1.75859921983983e-07			chr6	117263386	117264639	-1.29795	0.0037303
chr1	155389390	155391261	2.05078	1.79718163326174e-07			chr13	100276255	100276864	-1.88211	0.00373385
chr10	93272973	93274027	1.69109	1.84219042206647e-07			chr13	46193366	46194387	-1.71023	0.00375423
chr9	91901423	91901704	3.13721	1.84219042206647e-07			chr14	30623764	30624546	-1.4707	0.00375748
chrX	153440652	153441335	3.43329	1.86037210914788e-07			chr6	95213839	95214310	-1.81584	0.00375748
chr11	77703033	77703273	2.90413	1.92149104900386e-07			chr17	87639068	87639585	-1.76166	0.00375891
chr13	92864618	92866159	1.73883	1.94759917030309e-07			chr4	110887328	110888576	-1.13287	0.00377892
chr17	85561935	85563108	1.76712	1.98561494304208e-07			chr11	110530948	110531308	-1.54056	0.0037935
chr16	84517912	84519530	1.87378	2.00122372302913e-07			chr11	43694720	43694899	-2.33108	0.00379858
chr17	90993444	90994730	2.07305	2.07708182443145e-07			chr1	194139342	194139896	-1.43649	0.00381046
chr9	92763300	92764128	2.28846	2.1093500065623e-07			chr5	34146006	34146455	-1.71772	0.00381046
chr11	29690919	29691344	2.53654	2.12224213549254e-07			chr9	102872992	102873318	-2.2112	0.00381484
chr5	103530630	103532394	1.85218	2.1298135368188e-07			chr12	7925188	7927165	-1.182	0.0038197
chr16	37027201	37028293	2.11019	2.15254458510101e-07			chr2	128034192	128034815	-1.77941	0.00382155
chr15	69520881	69521253	2.9786	2.20328233267014e-07			chr5	145394747	145395171	-1.8704	0.00382367
chr6	147110151	147111197	2.34951	2.20328233267014e-07			chr15	92508187	92508739	-1.77747	0.00383729
chr10	9651468	9652480	2.03124	2.253240403856e-07			chr1	35659287	35660478	-1.35106	0.00384306
chr3	135635798	135636824	2.14141	2.29532135720307e-07			chr9	8250915	8251408	-1.93659	0.00384802
chr18	80390065	80391353	2.09464	2.30057399673951e-07			chr14	28882743	28883698	-1.44244	0.0038659
chr16	72503365	72505332	1.67902	2.31626101435293e-07			chr3	120119039	120119962	-1.57352	0.00387177
chr17	40942958	40944419	1.38518	2.32854720763624e-07			chr2	135410385	135410735	-1.7782	0.00387425
chr1	45961838	45962770	1.8879	2.35172010885132e-07			chr7	119020467	119022069	-1.24404	0.00387504
chr2	160566445	160568879	1.62552	2.35172010885132e-07			chr7	137159276	137160257	-1.30357	0.00387504
chr4	53809442	53811020	1.94407	2.35172010885132e-07			chr9	111327464	111328135	-1.60464	0.00387598
chr8	98873439	98873878	3.23625	2.35172010885132e-07			chr1	55017152	55018181	-1.29241	0.00388098
chr1	164318649	164319316	2.42449	2.36514030005787e-07			chr3	46336823	46337318	-1.43756	0.00389281
chr12	102023352	102024054	2.62472	2.36542612979664e-07			chr13	47863400	47864972	-1.24685	0.00392713
chr1	94524211	94525217	2.14403	2.37009826326743e-07			chr3	131164335	131165262	-1.32618	0.00392713
chr14	94992477	94993155	3.32729	2.3710318333384e-07			chr5	38750420	38751120	-1.61448	0.00398876
chr12	119185497	119186196	2.64765	2.37596442133132e-07			chr1	129268251	129269042	-1.59993	0.00402029
chr7	73377455	73379395	2.15777	2.43996090453289e-07			chr8	117078488	117080004	-1.2094	0.00404758
chr1	11023140	11023973	2.07179	2.50971531266124e-07			chr1	185764319	185765446	-1.23182	0.00406338
chr15	36577540	36579233	2.57704	2.5646753707283e-07			chr2	136150210	136150811	-1.50079	0.00406584
chr8	26441426	26442472	2.28654	2.5646753707283e-07			chrX	13850539	13851724	-1.19122	0.00406988
chr9	32363650	32364248	2.96139	2.5646753707283e-07			chr10	3860856	3861352	-1.84971	0.00408176
chr18	23825965	23827121	1.81862	2.57857572419394e-07			chr2	156364124	156365517	-1.14076	0.00409571
chr6	123202783	123203164	2.90222	2.57857572419394e-07			chr4	153889279	153890105	-1.40898	0.00409973
chr15	17023364	17024310	2.50128	2.59147733354336e-07			chr8	32444218	32444777	-1.76106	0.00410192
chr13	99579147	99580856	1.85235	2.60074041299733e-07			chr3	5467907	5468192	-2.20987	0.00412158
chr2	24964529	24967574	2.06652	2.60074041299733e-07			chr10	5303700	5305171	-1.36854	0.00414037
chr18	3479794	3482246	2.01442	2.73328440738073e-07			chr16	93263296	93265185	-1.1081	0.00416133
chr16	72538384	72539427	2.25214	2.73346545077672e-07			chr7	137304958	137305634	-1.41667	0.00417472
chr19	11318732	11319295	2.29856	2.73346545077672e-07			chr2	74081647	74082467	-1.21977	0.00417775
chr18	78208164	78208850	2.15805	2.75441828961013e-07			chr15	7522099	7522913	-1.4957	0.00418922
chr9	70824698	70825960	2.16868	2.8531354966348e-07			chr10	27549496	27550094	-1.49231	0.00418927
chr4	6520325	6521388	2.1546	2.88913637772375e-07			chr10	95162933	95164042	-1.34556	0.00419225
chr8	49987843	49988585	2.34653	2.90962228437833e-07			chr8	129307927	129309878	-1.05582	0.00419909
chrX	16233418	16234261	1.76327	2.96875263054165e-07			chr12	82108070	82108519	-1.97659	0.0042106
chr5	40136906	40137519	3.00859	3.0040647971696e-07			chr17	14745224	14746371	-1.25363	0.00423928
chr7	103687756	103690483	1.76943	3.0040647971696e-07			chr10	10963891	10965225	-1.28904	0.00424379
chr9	7544726	7546057	1.72755	3.0040647971696e-07			chr16	92524809	92525602	-1.43171	0.00424567
chr13	8848593	8848921	3.05001	3.11173514618387e-07			chr18	63332141	63332369	-2.0562	0.00424567
chr4	11659118	11660217	2.03159	3.11952112270302e-07			chr2	106267129	106267896	-1.41921	0.00424806
chr13	71080159	71081223	2.10996	3.21854935154421e-07			chr17	63194883	63196015	-1.3763	0.00426341
chr4	97360493	97361097	2.60442	3.21890547269343e-07			chr4	106366493	106367228	-1.64388	0.00426379
chr17	4524239	4525164	1.93624	3.31145247062449e-07			chr10	76231969	76233577	-1.12219	0.00431269
chr8	130189903	130191435	2.11415	3.31145247062449e-07			chr14	17776524	17777569	-1.23531	0.00431788
chr6	11677394	11678082	2.15451	3.3266967881384e-07			chr17	54293407	54294690	-1.16378	0.00431788
chr1	172775182	172776703	2.15223	3.36340641874964e-07			chr5	38724412	38725335	-1.30441	0.00431788
chr3	34829209	34829504	3.31261	3.36340641874964e-07			chr6	116856325	116857014	-1.39629	0.0043494
chr8	11064382	11066007	2.20751	3.36340641874964e-07			chr13	43942559	43942821	-2.29879	0.00435425
chr1	84736400	84737467	2.38395	3.56459315294723e-07			chr9	47452871	47453650	-1.39285	0.00436157
chr3	36877794	36879505	1.67089	3.56788541377988e-07			chr9	63657401	63659146	-1.2979	0.00440065
chr10	96844961	96845539	2.00924	3.57913080625177e-07			chr1	152765254	152765527	-1.81795	0.00440979
chr2	80564308	80564867	2.64995	3.66966450281855e-07			chr4	74975095	74976144	-1.20478	0.0044213
chr11	31069868	31070373	2.36558	3.69632949677701e-07			chr12	38041468	38042244	-1.41797	0.00442421
chr6	87491869	87492461	1.82117	3.71100153057457e-07			chr19	7152263	7153205	-1.43802	0.00442421
chr4	67338610	67339309	2.43822	3.75613698670715e-07			chr1	165836966	165838728	-1.27601	0.00443175
chr6	17957439	17957748	3.4838	3.77799458348078e-07			chr1	59228716	59230131	-1.05821	0.00444003
chr10	75004851	75005854	2.06968	3.8321586386002e-07			chr14	17781153	17781684	-1.66584	0.00448642
chrX	67118778	67119425	2.98118	3.8321586386002e-07			chr3	137210409	137211459	-1.27206	0.00450202
chr10	70785406	70786182	2.12654	3.89613808225091e-07			chr3	125588933	125589214	-1.82336	0.00454842
chr5	20446528	20447718	2.58424	3.91060616077873e-07			chr6	101487495	101488085	-1.62323	0.00455476
chr1	163824398	163825625	2.46714	3.92019250706595e-07			chr7	122788904	122789950	-1.24173	0.00459964
chr15	50337154	50337460	3.35525	3.92019250706595e-07			chr11	16446059	16448237	-1.10274	0.00460078
chr3	33757854	33758294	2.83142	3.97851278080189e-07			chr2	117742945	117743622	-1.47632	0.00460628
chr10	18165517	18168777	1.48274	4.20869834129949e-07			chr10	28816783	28817079	-2.34605	0.0046082
chr17	6123442	6124408	2.13805	4.30097732170048e-07			chr17	83165566	83166872	-1.31156	0.00461015
chr9	16316223	16317210	2.0534	4.30280447474481e-07			chr6	140834127	140835122	-1.33214	0.00464797
chr13	100448950	100450262	2.40758	4.32671793512516e-07			chr2	165472697	165473883	-1.17984	0.00467202
chr11	83068655	83069942	1.93419	4.4351076118227e-07			chr15	5271793	5272393	-1.57649	0.00469701
chr5	139431833	139433902	1.62083	4.4351076118227e-07			chr10	7711400	7712721	-1.47689	0.0046984
chr14	119034135	119035414	1.77825	4.45019958692709e-07			chr4	100999964	101000387	-1.84429	0.00477321
chr4	93155280	93155859	2.51581	4.53711338467905e-07			chr16	80417949	80419435	-1.18969	0.0047895
chr10	24831198	24832286	1.6573	4.76355758028634e-07			chr15	8708905	8709464	-1.71763	0.00479762
chr10	98091760	98092832	1.87034	4.76355758028634e-07			chr3	65446855	65448052	-1.40848	0.00489718
chr2	19511458	19512034	2.63931	4.84655586895405e-07			chr5	132584204	132584856	-1.67852	0.00489943
chr5	67158691	67159727	2.20968	4.91316102867551e-07			chr6	100675433	100675943	-1.7152	0.0048999
chrX	99084299	99085995	1.66244	4.94096854454892e-07			chr2	108656569	108657315	-1.40833	0.0049105
chr10	89632230	89633375	1.76245	4.94463891898339e-07			chr16	73483279	73484212	-1.29122	0.00491181
chr4	44826581	44827555	2.38969	5.00263524093141e-07			chr1	188138069	188138420	-2.36866	0.00495059
chr5	91651696	91652285	3.45735	5.05209505549812e-07			chr3	62941244	62942369	-1.39244	0.00497851
chr19	61282714	61283936	1.9851	5.05828953523946e-07			chr6	143538098	143539456	-1.45604	0.00498901
chr1	35035702	35036796	2.07814	5.10293456237847e-07			chr1	165173332	165175040	-1.14224	0.00502891
chr6	11543390	11544733	1.63691	5.10893401679433e-07			chr1	171715940	171716421	-1.94	0.00504081
chr2	156639515	156641661	1.30471	5.16355457768082e-07			chr5	16527516	16527716	-2.30174	0.00504799
chr7	94344294	94344798	2.6671	5.27965923494054e-07			chr8	125711197	125712768	-1.16985	0.00504799
chr8	25476494	25476849	3.25775	5.29026752199254e-07			chr3	22002854	22004002	-1.23593	0.00505458
chr1	195060504	195062357	1.48352	5.34624235711789e-07			chr14	24905321	24907405	-1.11045	0.00508241
chr1	57848985	57849765	1.93593	5.36510072926851e-07			chr1	195343669	195345598	-1.1517	0.00509754
chr7	123879371	123880433	1.89326	5.46357476146856e-07			chr14	66410618	66411396	-1.43001	0.00509754
chr9	76401689	76402037	2.35414	5.56916345568438e-07			chr6	114303117	114303705	-1.55998	0.00509859
chr7	118002776	118004615	1.86826	5.57111282138469e-07			chr4	84137773	84138505	-1.42704	0.00510292
chr16	50942216	50942963	2.68668	5.73918830963071e-07			chr2	64255131	64255702	-1.47689	0.00510946
chr6	96598551	96599537	2.36497	5.81048196206074e-07			chr12	120692705	120693280	-1.93058	0.00512655
chr12	77009353	77009926	2.2569	5.82346927636687e-07			chr1	173538250	173538847	-1.81054	0.00516932
chr3	25510046	25510989	1.72248	5.84614515993625e-07			chr6	91853678	91854673	-1.30844	0.00516932
chr10	120122825	120123945	2.38493	5.95615779373208e-07			chr10	73952313	73952821	-2.01581	0.00517563
chr5	30498134	30499414	1.48428	5.99873502491584e-07			chr18	9767207	9769206	-1.1389	0.00520334
chr15	61274178	61274614	2.72566	6.01609233455099e-07			chr3	29642701	29643483	-1.58665	0.00522654
chr19	37659595	37660594	1.76698	6.23621152335633e-07			chr1	146298919	146299892	-1.40766	0.0052361
chr10	4822971	4824034	2.46411	6.25118082067605e-07			chr1	83165560	83166292	-1.31727	0.00523861
chr6	18810070	18813008	1.26322	6.3426863078126e-07			chr1	171662897	171663631	-1.36221	0.00527487
chr6	108243463	108243823	3.13976	6.3426863078126e-07			chr1	17589853	17592929	-1.10176	0.00531896
chr3	157915338	157916202	1.92794	6.36472894655763e-07			chr8	108709138	108710590	-1.13787	0.00534326
chr10	49615304	49616067	2.03576	6.66179823960337e-07			chr14	69837974	69839058	-1.44575	0.00536192
chr11	114265583	114266217	2.49341	6.70557420993361e-07			chrX	34522735	34524251	-1.10943	0.0053705
chr5	145030638	145033270	1.9916	6.99417352771879e-07			chr3	119120489	119120963	-1.75725	0.0053809
chr4	53098301	53099010	2.58767	7.02742218196058e-07			chr5	99216893	99217318	-2.16802	0.0053971
chr5	68173616	68174611	2.41822	7.19235156834317e-07			chr4	63510475	63511263	-1.49139	0.00551606
chr10	94394453	94395313	2.73902	7.25159321285683e-07			chr19	8801099	8803966	-1.02497	0.00552279
chr10	25035906	25037140	2.12487	7.41564436477163e-07			chr4	125605170	125606013	-1.25958	0.00555386
chr10	17956812	17958053	1.58086	7.43274026071593e-07			chr13	64112342	64113027	-1.32959	0.00555735
chr15	58425455	58427647	1.82611	7.43274026071593e-07			chr15	50077877	50079340	-1.14394	0.00555735
chr19	8592346	8593852	1.85634	7.43274026071593e-07			chr3	80066802	80067337	-1.61151	0.00561865
chr4	154928616	154929985	1.78627	7.60194619681055e-07			chr2	161158774	161159161	-1.9211	0.00561968
chr6	100059448	100060644	1.86514	7.79268489229415e-07			chr4	6735204	6736248	-1.4613	0.00562108
chr8	129669824	129672144	1.83723	7.79268489229415e-07			chr11	89089017	89089884	-1.37133	0.00563671
chr7	68550105	68550661	2.62279	8.37441198817965e-07			chr3	39470589	39471134	-1.81845	0.00565586
chr11	105386907	105387760	1.85273	8.40873776581252e-07			chr18	63614186	63615072	-1.52051	0.00569374
chr15	91025850	91026276	2.67949	8.44874550212504e-07			chr17	80093818	80095827	-1.30584	0.00569873
chr4	144622811	144625466	1.93428	8.47543567705147e-07			chr6	82629238	82630145	-1.41957	0.00570924
chr11	103076277	103077438	2.24384	9.02248773852173e-07			chr8	18775801	18776864	-1.27942	0.00570924
chr10	111356596	111356866	3.08803	9.16946537734534e-07			chr15	56242226	56242769	-1.80648	0.00574247
chr15	44293889	44295343	2.05833	9.17556879113458e-07			chr15	62490049	62491247	-1.35853	0.00574247
chr9	79723113	79724233	1.82178	9.18968763930695e-07			chr5	96809142	96809701	-1.71014	0.00574637
chr2	103640922	103641960	2.22531	9.36372301714177e-07			chr10	5168364	5169039	-1.305	0.00576722
chr11	51285582	51287533	1.98308	9.42706030076659e-07			chr8	81853063	81853659	-1.65967	0.00576722
chr4	97241782	97243025	1.71097	9.59928631482481e-07			chr2	132223799	132224382	-1.39957	0.00579107
chr2	78079537	78080089	2.81144	9.67961860039447e-07			chr1	19555948	19556451	-1.753	0.00581416
chr8	130028988	130030212	2.37047	9.74205357395754e-07			chr1	71005711	71006772	-1.28235	0.005862
chr10	118202121	118203983	1.71277	1.00300674955976e-06			chr12	15599114	15599978	-1.67883	0.005862
chr3	131759012	131759855	2.6426	1.00664330869355e-06			chr3	39881465	39881970	-1.48885	0.00591312
chr10	113106118	113106871	2.1973	1.01937947234126e-06			chr11	10443350	10444126	-1.71647	0.00595267
chr10	106892241	106892999	2.28733	1.03110230721466e-06			chr6	53168767	53169714	-1.39962	0.00595267
chr11	81562492	81563875	1.4107	1.03110230721466e-06			chr11	94130208	94130659	-1.5591	0.00597204
chr3	144712614	144713350	2.22477	1.04359899591247e-06			chr1	45344641	45345020	-1.73014	0.00597935
chr9	24987827	24988327	2.82051	1.0516808684047e-06			chr2	52961856	52962371	-1.35977	0.00597935
chr13	109976234	109976690	2.74972	1.07523954520937e-06			chr4	116453244	116453698	-1.76189	0.00598414
chr8	51442564	51444276	1.47587	1.09174722194001e-06			chr8	103479699	103480306	-1.59633	0.00598414
chr10	68087674	68089272	1.77649	1.09190354619185e-06			chr12	80441384	80442920	-1.34601	0.00599324
chr6	136878924	136879868	2.16097	1.10083808543439e-06			chr16	9092026	9092996	-1.49227	0.00601491
chr15	33986826	33988470	1.95561	1.16251547380104e-06			chr9	22994889	22996331	-1.35796	0.00604103
chr8	86952813	86954290	1.76412	1.16290066284557e-06			chr1	37951182	37951738	-1.67797	0.00609676
chr9	40075462	40078010	1.78051	1.16290066284557e-06			chr1	170562135	170562404	-2.27861	0.0061046
chrX	93053071	93053823	2.34819	1.16406997206569e-06			chr1	52912984	52913730	-1.48917	0.00611084
chr12	15283513	15284118	2.85101	1.16811381496631e-06			chr11	55577153	55577586	-1.80854	0.00616869
chr16	44890783	44891556	1.91937	1.16811381496631e-06			chr11	83688603	83689181	-1.73274	0.00618159
chr14	56576830	56577548	2.27422	1.17057814614843e-06			chr3	13733276	13733602	-1.7524	0.00623432
chr18	19032095	19032738	2.14661	1.17057814614843e-06			chr4	9452944	9453830	-1.43025	0.00623432
chr11	49850250	49851348	1.66855	1.20343392259744e-06			chr15	41341228	41341412	-2.19392	0.00625849
chr9	82128714	82129325	2.26937	1.21013808972838e-06			chr9	22756852	22758056	-1.23769	0.00625925
chr13	38955541	38956139	2.50686	1.27019646333427e-06			chr13	97706848	97708866	-1.24105	0.00629146
chr10	128200006	128200629	1.98882	1.29691348444208e-06			chr12	44228711	44229334	-1.56193	0.00631344
chr11	65318414	65319418	1.77009	1.29853508444068e-06			chr9	85350976	85351322	-1.86522	0.00632557
chr15	59435663	59436643	1.80271	1.29853508444068e-06			chr19	27834527	27835136	-1.55009	0.00633064
chr1	89856311	89859524	1.6532	1.32357686322689e-06			chr10	86858136	86858494	-1.58207	0.00633174
chr4	14102601	14103398	2.21894	1.33558844653401e-06			chr4	102871938	102873066	-1.31054	0.00633174
chr2	132521130	132522562	2.44027	1.34296563080834e-06			chr13	47191899	47192570	-1.33474	0.00636707
chr5	58194254	58195030	1.99055	1.35943997692072e-06			chr17	75574043	75574974	-1.37523	0.0063828
chr7	52258808	52261693	1.65928	1.35943997692072e-06			chr13	43913620	43914586	-1.4038	0.00644239
chr16	11098352	11099180	1.65382	1.36547171522978e-06			chr2	34446703	34447759	-1.3091	0.00646127
chr18	62284157	62285294	1.77975	1.36547171522978e-06			chr10	19419236	19419438	-2.37207	0.00647894
chr7	107578473	107580090	1.86353	1.36547171522978e-06			chr16	75546965	75547621	-1.46591	0.00648797
chr9	112127458	112128133	2.11726	1.36547171522978e-06			chr14	93687446	93688300	-1.48431	0.00657335
chr5	105863804	105864791	2.42454	1.40256261700959e-06			chr11	45846170	45847271	-1.12152	0.00658573
chr7	129709083	129710188	1.76953	1.40256261700959e-06			chr2	64949463	64950247	-1.21703	0.00659382
chr15	40983360	40984915	1.87468	1.42570114190848e-06			chr7	85144480	85145165	-1.96686	0.00662594
chr1	64131035	64131681	2.83217	1.43417995939924e-06			chr6	7508172	7508469	-1.779	0.00666199
chr9	8857783	8858370	2.30801	1.48410037101011e-06			chr11	74315639	74316751	-1.24766	0.00667843
chr10	104902811	104903560	2.44698	1.5201970141136e-06			chr13	25766787	25767562	-1.52735	0.00668731
chr9	49795841	49797012	2.06775	1.52437696921307e-06			chr4	102235985	102236323	-1.68952	0.00673548
chr1	22300334	22300877	2.2257	1.53767744307123e-06			chr15	55287895	55288143	-2.07178	0.00673887
chr1	134363864	134366565	1.51646	1.57617414650496e-06			chr5	16508865	16509276	-1.89098	0.00675642
chr10	85775540	85780749	1.34186	1.57762722067429e-06			chr14	77596637	77597981	-1.1958	0.006838
chr4	119507726	119509976	1.77474	1.59330604124858e-06			chr3	34409469	34410144	-1.32746	0.00687857
chr12	30862141	30863242	1.54537	1.60008832549648e-06			chr11	109565741	109566529	-1.27336	0.00688184
chr3	41188090	41189402	1.64787	1.60083056975322e-06			chr9	62515945	62516677	-1.38971	0.00688671
chr14	106718020	106718333	3.15566	1.61123079778334e-06			chr2	133491740	133492980	-1.2389	0.00690678
chr17	52704984	52705805	2.53135	1.61446259110615e-06			chr18	24785929	24787070	-1.1693	0.00691347
chr11	30066245	30067657	2.09732	1.62747932700779e-06			chr7	37614413	37615395	-1.20968	0.00693154
chr2	118988674	118989154	2.17667	1.62857310621099e-06			chr8	76780974	76781244	-1.84858	0.00693344
chr10	118485482	118486523	2.31488	1.65007475057662e-06			chr8	126436158	126436561	-1.76404	0.00693344
chr2	10490669	10491557	2.24434	1.65007475057662e-06			chr2	138500443	138501929	-1.14055	0.00693396
chr2	74794207	74794757	3.2233	1.65321963306383e-06			chrX	158782406	158782926	-1.49197	0.00699922
chr3	67964773	67965014	3.27621	1.65870135909829e-06			chr6	116617414	116617733	-1.68927	0.00700097
chr7	148157023	148158141	1.5506	1.66781395129256e-06			chr1	123362737	123363267	-1.29611	0.0070015
chr16	91086714	91087435	2.24119	1.68305913425164e-06			chr7	141802905	141803567	-1.59852	0.00700559
chr2	107071641	107072308	2.59795	1.7016101660466e-06			chr4	84224074	84224740	-1.45462	0.00702827
chr13	102428756	102429478	2.21507	1.75179545762109e-06			chr14	123006751	123006984	-2.02784	0.00704244
chr18	4439348	4441725	1.58636	1.75765829622794e-06			chr3	146985122	146985951	-1.39957	0.00705283
chr6	84332653	84336714	1.384	1.77786950021567e-06			chr7	83921951	83924228	-1.10367	0.00707349
chr4	123605235	123605551	2.71045	1.78534902982772e-06			chr6	6364659	6365149	-1.81637	0.0071221
chr9	57412932	57415006	1.52182	1.78534902982772e-06			chr12	98754100	98754986	-1.44411	0.00713634
chr11	28652271	28653827	1.71044	1.85651312512663e-06			chr8	80349607	80351004	-1.196	0.00713634
chr6	95977535	95978618	2.0636	1.89175241595514e-06			chr1	163506084	163507259	-1.20646	0.00714911
chr1	95141659	95144237	1.75807	1.91712265024043e-06			chr3	65908941	65910252	-1.35314	0.00715928
chr11	103824832	103825994	1.76958	1.93075230846706e-06			chr7	96609580	96610804	-1.29465	0.00721253
chr10	88554706	88555999	1.52264	1.93815707894429e-06			chr13	15533696	15534316	-1.41279	0.00722004
chr4	123310273	123311561	1.99092	1.93815707894429e-06			chr6	17136794	17137548	-1.61627	0.00724685
chr1	97771245	97771421	3.48755	1.95348654525738e-06			chr12	54764893	54765440	-1.44163	0.00726627
chr4	40256629	40257152	3.05833	1.9564218106725e-06			chr2	128869270	128869885	-1.32359	0.00728399
chr1	83892892	83894478	1.47841	1.97204924047429e-06			chr8	88172390	88172881	-1.43809	0.00728399
chr19	47502184	47503968	2.07681	1.98116143467837e-06			chr8	79544739	79545574	-1.30193	0.0072887
chr8	47968082	47968908	1.82557	1.98116143467837e-06			chr8	80351650	80352383	-1.54118	0.00731379
chr14	60854432	60855246	2.31658	1.98277838808889e-06			chr8	25939993	25941154	-1.26458	0.00734749
chr2	126220564	126221230	2.22027	1.99086044388774e-06			chr16	57765743	57766248	-1.77642	0.00737558
chr15	29706059	29706794	2.13367	1.99914588120028e-06			chr15	27308349	27309056	-1.22904	0.00740875
chr6	56793200	56793861	2.36554	2.01601001513123e-06			chr2	140119634	140119885	-2.09336	0.00742214
chr10	85118094	85119524	2.2846	2.01993582549968e-06			chr4	30718848	30719410	-1.83542	0.00744235
chr16	26355361	26355936	2.29481	2.06847117564477e-06			chr1	81950653	81951578	-1.33489	0.00745082
chr5	140683958	140685572	1.90482	2.09569794561295e-06			chr5	67328710	67329125	-1.92579	0.00745082
chr10	96855715	96856368	2.11957	2.13531913657372e-06			chr18	30788608	30788974	-1.66379	0.00747877
chr14	116369356	116369781	2.73562	2.1357375537893e-06			chr3	122035867	122038130	-1.02393	0.00750524
chr3	140881232	140882115	2.12136	2.15953359987396e-06			chr5	75166953	75167860	-1.25577	0.00751434
chr11	75912061	75915476	1.44021	2.16345736900315e-06			chr7	109502743	109503582	-1.22046	0.00752217
chr9	116725395	116726839	1.77734	2.16345736900315e-06			chr16	92986115	92986282	-2.0767	0.00754255
chr9	90067322	90068586	1.51825	2.20168039994406e-06			chr12	61342426	61342961	-1.63921	0.0075618
chr12	78924308	78925027	1.82405	2.20271750121165e-06			chr13	102648888	102650295	-1.21818	0.0076031
chr10	5938736	5942251	1.62492	2.22980685292732e-06			chrX	155500535	155501022	-1.50494	0.00760367
chr2	12215301	12216142	2.05293	2.22980685292732e-06			chr5	44351295	44351595	-2.24082	0.00760551
chr7	53974361	53975943	1.48759	2.22980685292732e-06			chr17	44227738	44228789	-1.18706	0.00760749
chr4	18644075	18644997	1.96838	2.2366101968577e-06			chr1	41052448	41052716	-2.4656	0.00763912
chr6	109103092	109104152	2.34735	2.24182439130144e-06			chr12	72439011	72439260	-1.99271	0.00764256
chr1	139109249	139109756	2.77592	2.24633068978564e-06			chr8	48131362	48131949	-1.61911	0.00766608
chr7	119913366	119917665	1.54273	2.27885622488765e-06			chr6	34627561	34629912	-1.07714	0.00770326
chr16	80564084	80564295	3.96043	2.27985625296015e-06			chr10	120046916	120047384	-1.54039	0.0077161
chr4	87411005	87412531	1.51802	2.28068978572559e-06			chr5	101033010	101033485	-1.49914	0.0077161
chr13	105937889	105938567	1.91299	2.28414284916861e-06			chr16	15491484	15492015	-1.82706	0.00776161
chr4	40723263	40725110	1.40444	2.28414284916861e-06			chr3	98984826	98985527	-1.36351	0.00784376
chr2	140791528	140791897	2.67501	2.40063513684518e-06			chr10	118451875	118453412	-1.56779	0.00785214
chr17	81673825	81674465	2.34145	2.42473794148077e-06			chr1	109323365	109324946	-1.16224	0.00787616
chr3	104109797	104110525	1.85964	2.42473794148077e-06			chr5	152100447	152101209	-1.51449	0.00788998
chr13	52818120	52818554	2.72471	2.43713862033332e-06			chr3	104043321	104044481	-1.07583	0.00790347
chrX	13153785	13154103	2.44618	2.55994414058374e-06			chr13	30761077	30761750	-1.29975	0.00790485
chr4	128933289	128934833	1.95073	2.56356171200904e-06			chr2	106265261	106266846	-1.23431	0.00790528
chr9	107873871	107874542	2.40579	2.57507167593726e-06			chr5	12973039	12974347	-1.15795	0.00790766
chr5	43832305	43833193	1.81485	2.60468339319915e-06			chr6	98257438	98258253	-1.21573	0.00790766
chrX	108758325	108759028	1.9386	2.64512985246492e-06			chr10	99590788	99591232	-1.83496	0.00793736
chr2	29038778	29039560	2.24375	2.66033782934274e-06			chr6	29066955	29068106	-1.05193	0.00796685
chr1	128493710	128494582	2.22765	2.66072717803969e-06			chr17	89862652	89862895	-2.01628	0.00798268
chr3	115465921	115466616	1.68315	2.67387000783984e-06			chr1	33768914	33769178	-1.71212	0.00799774
chr2	114356424	114357529	1.96123	2.71133391459313e-06			chr11	109190492	109191428	-1.16417	0.00800609
chr11	87367472	87369959	1.43246	2.74196956461715e-06			chr16	29884954	29885900	-1.21764	0.00801484
chr6	30662234	30663044	2.27824	2.74849267805178e-06			chr9	49734647	49736632	-1.04676	0.00801958
chr3	124795696	124796225	2.82622	2.75517848141839e-06			chr6	21782015	21782292	-2.28732	0.0080365
chr11	70704046	70705593	1.68397	2.76554467126951e-06			chr2	94179263	94180447	-1.14208	0.00808615
chr10	53730271	53731360	2.06662	2.7755845363162e-06			chr1	19847080	19847960	-1.46585	0.00812479
chr16	72080694	72081493	2.29959	2.7755845363162e-06			chr18	48524301	48524745	-1.60819	0.00813931
chr2	31884511	31886229	1.73892	2.82588228954106e-06			chr17	76294416	76295489	-1.43098	0.00820489
chr18	13829547	13831147	1.76008	2.85491022025925e-06			chr6	76496280	76496753	-1.55201	0.00825469
chr5	54351756	54353032	1.6184	2.85491022025925e-06			chr5	16283120	16283538	-1.51397	0.00825911
chr5	142817541	142818762	2.50789	2.86242280662892e-06			chr18	75242092	75243230	-1.08018	0.00826386
chr6	97274383	97274780	3.45165	2.89315200564512e-06			chr2	30867531	30869878	-1.2395	0.00828865
chr4	65064051	65064787	2.29039	2.91277113404087e-06			chr3	9683435	9684258	-1.20999	0.00829027
chr12	78196035	78197056	2.5133	2.93496538118602e-06			chrX	129906745	129907767	-1.24636	0.00831775
chr8	30899588	30899941	3.34782	2.97033897716097e-06			chr3	124425424	124425714	-2.08623	0.00835467
chr4	81568836	81569100	2.77371	2.97301948744334e-06			chr2	10639970	10640438	-1.59081	0.00835568
chr6	122869588	122871139	1.74823	2.97301948744334e-06			chr13	109546869	109547334	-1.64046	0.00838506
chr6	81180534	81181147	2.40914	2.98948177843326e-06			chr15	43523179	43523950	-1.56944	0.00845907
chr13	43286144	43289712	2.02512	3.13819116962331e-06			chr15	48778421	48778761	-1.76492	0.00846312
chr12	118696698	118697460	2.57434	3.15939629941195e-06			chr7	140285022	140287186	-1.00076	0.00853973
chr11	88465682	88467121	1.86351	3.16294586314662e-06			chr2	168146037	168147792	-1.05309	0.00855019
chr8	84133595	84133969	2.55599	3.1816073173796e-06			chr19	42872372	42873019	-1.42179	0.00859702
chr2	73660578	73661662	2.37519	3.22061671159547e-06			chr13	114324044	114326703	-1.18627	0.00860339
chr13	107702833	107704110	2.2444	3.24264783136584e-06			chr4	56431764	56432688	-1.20815	0.00860537
chr9	82684823	82685374	2.42699	3.36411722245332e-06			chr16	15966333	15966912	-1.40373	0.00861712
chr16	87452210	87453383	1.74474	3.38676238737226e-06			chr12	84035988	84037471	-1.17008	0.00864649
chr8	125188589	125191329	2.03131	3.3948042446183e-06			chr14	123911064	123911973	-1.45531	0.0086467
chr10	16093702	16094285	1.93751	3.40423827832695e-06			chr12	74403610	74404623	-1.33109	0.00874394
chr2	74793195	74793979	2.53562	3.46900994477645e-06			chr12	34957938	34959541	-1.27231	0.00874725
chr6	4226573	4227053	2.57938	3.52302697572423e-06			chr13	25357080	25357368	-1.58661	0.00877547
chr13	26448067	26449732	1.74381	3.56163282501845e-06			chr18	13750107	13751342	-1.27996	0.00877547
chr6	38398064	38399042	1.71969	3.58483680464016e-06			chr14	78100444	78100713	-2.16052	0.00878641
chr9	66142593	66143678	2.26092	3.60983831750669e-06			chr10	112414635	112415172	-1.50643	0.00882663
chr13	91342173	91343351	1.57775	3.62751653728841e-06			chr2	61191885	61192897	-1.15356	0.00882691
chr5	50267173	50269069	2.27027	3.721403177671e-06			chr2	50253988	50254384	-1.86349	0.00884577
chr3	104030181	104031883	1.45755	3.7761342473803e-06			chr14	9910217	9910809	-1.76469	0.00887671
chr10	112766048	112766575	2.28895	3.81432014408381e-06			chr2	16767351	16768755	-1.15552	0.00890988
chr9	27019508	27020552	1.97866	3.96276182848283e-06			chr12	36163190	36164390	-1.23039	0.00892561
chr4	34855258	34855793	2.05054	3.99258160494659e-06			chr14	10559608	10560195	-1.8576	0.00897623
chr10	60828404	60829305	2.18281	4.00874772146205e-06			chr1	77137490	77137743	-2.03838	0.00900033
chr10	107161185	107163245	1.55854	4.04097719579205e-06			chr4	97402145	97402695	-1.61508	0.00902383
chr1	128721010	128721959	2.195	4.13572155907491e-06			chr3	135898613	135899973	-1.24269	0.00904721
chr17	48296748	48297437	2.36734	4.14474686907907e-06			chr5	16231606	16231945	-2.14955	0.00904721
chr6	30605863	30607593	1.51961	4.14474686907907e-06			chr19	33084819	33086181	-1.27385	0.00908251
chr10	66863968	66864842	2.24242	4.15997595725531e-06			chr13	115451428	115451871	-2.13512	0.00908859
chr12	3669699	3670637	2.3261	4.15997595725531e-06			chr5	131653174	131654306	-1.25188	0.00908859
chr19	12051766	12052352	2.28902	4.15997595725531e-06			chr7	77561020	77562117	-1.14448	0.00908859
chr7	127574961	127575254	2.60769	4.18171896937882e-06			chr13	95875000	95875210	-2.07098	0.00910379
chr16	17871060	17872343	2.16656	4.1931045286823e-06			chr3	54247616	54248184	-1.35876	0.00912101
chr17	50159257	50160496	2.06752	4.21024452398999e-06			chr1	164088999	164089618	-1.50805	0.00912173
chr12	118440492	118441508	1.73787	4.22514297235345e-06			chr3	108554053	108554432	-1.5683	0.00913351
chr8	112065690	112067963	1.83623	4.22598119628698e-06			chr6	30117237	30119567	-1.05258	0.00913554
chr6	30570414	30572901	2.0978	4.25495438728927e-06			chr2	162036210	162037009	-1.33722	0.00917414
chr3	87384238	87384780	2.15393	4.29097967431579e-06			chr16	50438976	50439235	-1.85585	0.0091748
chr10	44667548	44668310	1.99429	4.30612332551367e-06			chr18	8938983	8939158	-2.2314	0.00920748
chr4	47815747	47816571	1.83955	4.39093240774689e-06			chr8	105365013	105365926	-1.27936	0.00920748
chr8	75624138	75625588	1.97946	4.4630113890977e-06			chr13	39412197	39413746	-1.14594	0.0092237
chr7	106883060	106883623	2.75143	4.54862317691259e-06			chr16	64224172	64224519	-2.17951	0.00922453
chrX	141421424	141421862	2.47595	4.57121221604431e-06			chr2	134794273	134794571	-1.77328	0.00922731
chr7	129188222	129191035	1.63386	4.57401503140915e-06			chr11	44408279	44408853	-1.47812	0.00925629
chr4	107944746	107945239	2.42826	4.58387080504111e-06			chr11	29977183	29978428	-1.34555	0.00928908
chr13	97467418	97468489	2.05974	4.69068211406329e-06			chr15	57354678	57356062	-1.1753	0.0092914
chr5	87082665	87083064	2.46145	4.87848493802231e-06			chr3	103440445	103441434	-1.3316	0.00931472
chr18	43641134	43641724	3.07275	4.94568911572687e-06			chr1	170976998	170977720	-1.26403	0.00931547
chr16	72909374	72910189	2.13073	4.97983633214444e-06			chr11	7407713	7408476	-1.35005	0.00933316
chr6	111243914	111244627	2.30866	5.0549836668877e-06			chr3	29778354	29779670	-1.08424	0.00934108
chr4	3753981	3756005	1.76869	5.13889091247918e-06			chr13	75970781	75971583	-1.44476	0.00934577
chr6	136805757	136806736	2.00278	5.14650295417691e-06			chr13	98448119	98449015	-1.31413	0.00934922
chr14	15001153	15002096	1.98724	5.17114396612321e-06			chr16	30692195	30693622	-1.14531	0.00937521
chr5	42458703	42460017	1.82823	5.23241500770759e-06			chr3	125590123	125590518	-1.54226	0.00937782
chrX	105923014	105924229	2.21218	5.27453530585333e-06			chr14	122354096	122355153	-1.41354	0.0093849
chr14	21669407	21671069	1.61684	5.28408082134106e-06			chr10	121267411	121267757	-1.77268	0.00940028
chr8	45428619	45430080	1.67392	5.28778448563094e-06			chr12	84101900	84102620	-1.26324	0.00943515
chr15	93032324	93032727	1.73668	5.32739960550572e-06			chr2	113305178	113306392	-1.09868	0.00943515
chr19	54613289	54613797	2.23063	5.3743835803574e-06			chr17	45401422	45403015	-1.26062	0.00945162
chr5	82570338	82570714	2.60339	5.43629384448733e-06			chr14	117625469	117626953	-1.22494	0.00945522
chr3	120451441	120451764	2.62579	5.44102533795148e-06			chr11	121599776	121601271	-1.12516	0.00953038
chrX	22994298	22995151	2.03072	5.46383873426951e-06			chr13	26559518	26559779	-2.02366	0.00953181
chr16	72888304	72888707	2.54079	5.49423978216897e-06			chr14	29448270	29448994	-1.18059	0.00953181
chr14	121068450	121069578	1.42545	5.49772598865553e-06			chr13	19242513	19243855	-1.29657	0.00957811
chr10	83764112	83765132	2.30555	5.51667766618823e-06			chr13	6022336	6023155	-1.23337	0.00959998
chr10	92853757	92854603	1.78331	5.54735572557912e-06			chr7	77638984	77639249	-2.15214	0.00959998
chr1	60936983	60937840	2.05572	5.56747454398766e-06			chr4	141812376	141812791	-1.81011	0.00960994
chr4	58659869	58661226	1.54716	5.56747454398766e-06			chr10	91793349	91793945	-1.65132	0.00964511
chr16	97916131	97916597	2.71667	5.61237066723359e-06			chr15	5545467	5545756	-1.90434	0.00964511
chr10	111161601	111162618	2.07448	5.64878447996754e-06			chr12	15731766	15732053	-1.82218	0.00964542
chr13	76003015	76003645	2.20673	5.64878447996754e-06			chr13	39006598	39006983	-1.55434	0.00967044
chr3	124376312	124376845	2.39928	5.64878447996754e-06			chr5	77498998	77500243	-1.2432	0.00970859
chr9	54530714	54531445	2.20721	5.64878447996754e-06			chr2	91205878	91206059	-2.11459	0.00971092
chr15	44417941	44418794	2.53128	5.65481913463036e-06			chr8	45843563	45845278	-1.06075	0.00972838
chr9	103611764	103612776	1.63498	5.65481913463036e-06			chr15	34751864	34752385	-1.70752	0.00972961
chr10	100466017	100466450	2.31503	5.6660554187225e-06			chr18	63319596	63320455	-1.345	0.0097388
chr19	37517464	37518792	2.57748	5.6660554187225e-06			chr10	102292220	102292610	-1.86526	0.00975601
chr13	36180830	36183047	1.47519	5.68592551326498e-06			chr17	43523021	43524116	-1.23341	0.00976715
chr2	33698374	33699793	2.19973	5.74809585862746e-06			chr2	124256361	124256710	-2.18352	0.00977738
chr5	108426086	108427728	1.67597	5.74809585862746e-06			chr8	93993239	93993467	-2.2079	0.00977738
chr5	126849821	126850244	2.34388	5.75246321480794e-06			chr2	128043328	128044519	-1.00739	0.00978241
chr6	88862358	88866848	1.21745	5.78668953907657e-06			chr13	49672230	49673654	-1.22962	0.00979551
chr7	136657497	136659715	2.18834	5.78998657965106e-06			chr10	29525194	29525990	-1.2462	0.00979858
chr8	125198122	125203102	1.48881	5.83833253613376e-06			chr6	56081921	56082321	-1.63887	0.00982288
chr17	29930400	29931045	2.54654	5.9291262993167e-06			chr14	73276763	73277590	-1.33658	0.00982468
chr8	98683780	98684519	1.92028	5.97880917314517e-06			chr15	62110793	62111600	-1.34146	0.00982845
chr12	41598859	41600496	1.44864	6.01381322901862e-06			chr7	76709235	76709882	-1.50618	0.00985608
chr17	91094577	91096717	1.36038	6.14497381158899e-06			chr16	57559217	57559913	-1.48874	0.00991329
chr11	62933013	62933885	1.88933	6.1643650411423e-06			chr16	24094099	24095330	-1.13052	0.009916
chr2	11518302	11518860	2.33184	6.1643650411423e-06			chr13	31950884	31951466	-1.70949	0.00993027
chr6	86024178	86025697	1.6047	6.18430233912361e-06			chr8	33085699	33086985	-1.04353	0.00993624
chr15	93581169	93582653	1.53029	6.26477316290885e-06			chr8	126936119	126937144	-1.12231	0.0099446
chr5	47664946	47666467	1.7346	6.26577683256427e-06			chr1	153395976	153397233	-1.19967	0.00996139
chr3	62801717	62802340	2.05899	6.27912261463476e-06			chr1	185627713	185628562	-1.26541	0.0100315
chr12	83006696	83007266	1.98245	6.39576774853199e-06			chr17	68215293	68216928	-1.05311	0.0100946
chr3	147755079	147756524	1.39737	6.39576774853199e-06			chr2	68397812	68398071	-1.81488	0.0101341
chr11	81265012	81266067	1.7068	6.40666337756173e-06			chr11	12767384	12768427	-1.38955	0.0101799
chr19	37507883	37511811	1.84704	6.40666337756173e-06			chr15	84464539	84465499	-1.27673	0.0101799
chr7	54323061	54323619	1.95199	6.47896255752914e-06			chr1	54206822	54207648	-1.46379	0.0101848
chr11	98969348	98970366	1.64801	6.57345962836006e-06			chr15	103301747	103302976	-1.19103	0.0101848
chr14	25992638	25995520	1.54924	6.66493064951386e-06			chr5	4649143	4651819	-1.03389	0.0101999
chr5	47856195	47856997	2.37573	6.74524325546631e-06			chr6	92644382	92645429	-1.04761	0.0102232
chr1	83757986	83758502	2.3031	6.77769131923191e-06			chr14	67922428	67923029	-1.29985	0.010233
chr6	148565832	148566689	2.25444	6.82622600320857e-06			chrX	163002657	163003185	-1.66739	0.0102362
chrX	131175264	131176131	2.60897	6.89315485697252e-06			chr4	138676328	138677117	-1.39556	0.0102468
chr12	33163176	33163646	2.69247	6.93559425313626e-06			chr1	176901779	176902491	-1.3516	0.0102657
chr11	75943785	75945373	1.36802	6.95357066712571e-06			chr4	12234128	12236119	-0.983863	0.0102789
chr11	77236966	77237357	2.30412	6.95357066712571e-06			chr6	88696155	88697150	-1.35086	0.0102973
chr13	36871290	36872197	1.82606	6.95357066712571e-06			chr15	11047568	11049159	-1.18697	0.0103582
chr10	104936431	104938134	2.08818	6.98220699252446e-06			chr8	81201780	81203280	-1.12895	0.0103642
chr9	14840605	14842720	1.33583	6.98220699252446e-06			chr16	5778138	5778858	-1.39538	0.0104004
chr1	28898176	28898852	1.68424	7.04265601285929e-06			chr18	52925759	52925982	-2.37327	0.0104004
chr1	77278030	77279133	1.98233	7.04265601285929e-06			chr1	171601764	171602772	-1.24212	0.010421
chr10	59032329	59035258	1.72922	7.0914185526842e-06			chr18	30565918	30566456	-1.71098	0.0105071
chr7	134569539	134570386	2.58782	7.31194167993793e-06			chr17	37225804	37226069	-1.56154	0.0105151
chr16	16499020	16499262	2.80816	7.35666840787686e-06			chr1	16099333	16099706	-1.88141	0.0105308
chr2	69837149	69837470	2.49388	7.35666840787686e-06			chr9	85779895	85780666	-1.29076	0.0105319
chr9	92112350	92113016	1.84905	7.36535002136714e-06			chr15	54217851	54219155	-1.17944	0.0105344
chr11	108929059	108931074	1.47771	7.43266439107548e-06			chr7	77169238	77170795	-1.28219	0.0105623
chr4	47414553	47415700	1.69128	7.44863035975555e-06			chr7	79870717	79871636	-1.23134	0.0106213
chr15	72682350	72683296	1.71953	7.47742506917283e-06			chr15	32167140	32167502	-1.85597	0.0106609
chr6	80251664	80252392	1.81703	7.6148126171583e-06			chr17	86780489	86781109	-1.59172	0.0106635
chr14	119195056	119196259	1.96509	7.65865856526279e-06			chr13	30314237	30314684	-1.71563	0.010729
chr13	6890695	6891165	2.49419	7.67822039519186e-06			chr2	131497891	131498925	-1.41766	0.0107687
chr11	16876744	16878078	1.99926	7.68532848624024e-06			chr4	109319987	109320358	-1.64484	0.0107769
chr12	99453631	99454358	2.19196	7.69496495327844e-06			chr17	72736211	72736769	-1.46061	0.0108097
chr5	16295414	16295879	2.33628	7.70739377732687e-06			chr9	60077138	60077604	-1.60915	0.0108289
chr2	134415282	134415987	2.11217	7.71918966681154e-06			chr11	23646226	23646962	-1.35082	0.0108665
chr6	35528809	35529689	2.00662	7.75019221413165e-06			chr4	76235726	76236219	-1.64837	0.0108703
chr6	116771025	116771837	1.76835	8.223175421901e-06			chr18	55778068	55778618	-1.56062	0.0108745
chr1	164795806	164797792	2.00317	8.41168184535707e-06			chr19	37344361	37344664	-1.53251	0.0108745
chr3	20088331	20090162	1.73701	8.41168184535707e-06			chr6	100669463	100671662	-0.986899	0.0109275
chr1	41506636	41507496	2.28337	8.4444904984257e-06			chr13	32633143	32634234	-1.25032	0.0109528
chr8	130467996	130468458	2.28705	8.4444904984257e-06			chr6	144782801	144783689	-1.17465	0.0109528
chr13	64387308	64388442	1.76344	8.60080544555803e-06			chr10	74895728	74896289	-1.59118	0.0109608
chr19	53265911	53267000	1.66849	8.61616375852225e-06			chr4	14694839	14695685	-1.21269	0.0109829
chr4	134050290	134054417	1.38592	8.63350296501132e-06			chr2	117554495	117555649	-1.16633	0.011045
chr4	9674673	9675470	2.52359	8.75417065605825e-06			chr3	120007177	120007484	-1.97465	0.0110743
chr16	93424696	93426346	1.69684	8.92044993308031e-06			chr7	91705091	91706668	-1.00531	0.0111299
chr11	18268845	18269827	1.62744	9.10673573622953e-06			chr19	58275762	58276454	-1.32019	0.0111317
chr9	111065165	111065980	1.45276	9.25103769165627e-06			chr2	118188977	118190212	-1.14891	0.0111352
chr5	53921138	53921538	2.91206	9.27152400815563e-06			chr1	159269205	159269908	-1.38077	0.0111478
chr19	17397887	17398341	2.6693	9.37895403107707e-06			chr10	38378941	38379340	-1.70449	0.0111478
chr5	63209689	63210214	1.99141	9.40623946009995e-06			chr3	67888515	67889064	-1.59086	0.0111739
chr1	136686826	136688045	1.88017	9.48297582382981e-06			chr11	63879344	63879937	-1.37395	0.0112026
chr13	100524241	100525029	1.9016	9.48297582382981e-06			chr12	41913784	41914467	-1.38622	0.0112026
chr2	122596507	122597563	1.94388	9.48297582382981e-06			chr19	60553664	60553994	-1.60435	0.0112181
chr6	30256556	30259309	1.70147	9.56278974563269e-06			chr4	85675684	85677663	-0.950536	0.0112198
chr6	47482442	47483205	1.5287	9.56278974563269e-06			chr19	38673596	38674906	-1.2659	0.0112237
chr10	40496910	40497565	2.23177	9.70007193443892e-06			chr19	29733897	29735016	-1.11792	0.011224
chr14	102200974	102201328	2.07368	9.75372399968965e-06			chr1	23177651	23177894	-1.5317	0.0112368
chr16	79231185	79231491	2.65522	9.75372399968965e-06			chr18	11208515	11208806	-1.88115	0.0112677
chr9	122178859	122179406	2.08097	9.75372399968965e-06			chr4	13426813	13427191	-1.74238	0.0112677
chr8	10903677	10904772	1.99365	9.78481428781361e-06			chr11	43977388	43978368	-1.12656	0.0112683
chr2	91631512	91632298	1.59469	9.86246124982652e-06			chr5	16342986	16343720	-1.53177	0.0112773
chr7	139372799	139373410	2.14914	9.94730617553232e-06			chr18	8124794	8127108	-0.879589	0.0112981
chr18	19045079	19045613	2.51031	1.01001325117024e-05			chr8	105816603	105817389	-1.17606	0.0112981
chr17	52863139	52864541	1.95667	1.01512779232587e-05			chr13	80787456	80787759	-1.70859	0.0113635
chr6	81296477	81297345	1.91186	1.02146157343654e-05			chr16	87063017	87063508	-1.76212	0.0113877
chr1	133898347	133899147	2.54032	1.02409697559993e-05			chr14	17057195	17057363	-1.88023	0.0114051
chr15	26746229	26747476	1.80955	1.03998452504176e-05			chr4	32595225	32597400	-1.01802	0.0114094
chr6	89380733	89381039	2.30698	1.03998452504176e-05			chr9	103774356	103775543	-1.11918	0.0114173
chr5	15821711	15822432	2.09656	1.04858729219649e-05			chr1	162189221	162189816	-1.31194	0.0114276
chr1	45636694	45638114	1.92774	1.04909140236727e-05			chr16	22206156	22206791	-1.58061	0.0114337
chr12	27820481	27821832	1.45487	1.04974849440458e-05			chr1	78266023	78266840	-1.38433	0.0114425
chr4	40774828	40777213	1.3708	1.0564782316385e-05			chr5	10801681	10802272	-1.75943	0.0114607
chr8	66284456	66285686	2.03473	1.07003354564945e-05			chr14	101469743	101470652	-1.24727	0.0114756
chr17	14148187	14149574	1.81855	1.08794124352719e-05			chr7	138004043	138005870	-1.0451	0.0114867
chr6	71192443	71193519	1.66563	1.08794124352719e-05			chr1	176579313	176579908	-1.58487	0.0115177
chr7	133170896	133171461	2.25254	1.08794124352719e-05			chr15	10455593	10456385	-1.32012	0.0115446
chr18	38085280	38086169	1.73543	1.08989557379597e-05			chr2	10202769	10203736	-1.1325	0.0116091
chr11	80376079	80376835	1.65595	1.09412559159344e-05			chr6	17354954	17355979	-1.2601	0.0116273
chr16	21932521	21934350	1.44581	1.10209625810349e-05			chr3	143776514	143777434	-1.24943	0.0116295
chr6	110746593	110747447	2.05589	1.10999531844029e-05			chr4	105767200	105769401	-0.987379	0.0116795
chr2	12244214	12245799	1.70921	1.12184860534371e-05			chr13	29584373	29584638	-1.96496	0.0116907
chr1	131089226	131089623	2.36049	1.12601712567992e-05			chr17	29708517	29709939	-1.2787	0.0117647
chr6	11659504	11659786	2.76357	1.16366725674835e-05			chr7	99274215	99275430	-1.28189	0.011767
chr9	94851017	94851442	2.20251	1.17651180001535e-05			chr9	23201888	23202738	-1.24935	0.0117714
chr14	62351831	62352479	2.57693	1.1968919535689e-05			chr2	5220707	5221512	-1.18951	0.0117871
chr6	18479714	18480224	2.5248	1.1968919535689e-05			chr2	145585323	145586513	-1.0642	0.0118314
chr18	55009849	55010382	2.68927	1.2000026706776e-05			chr11	96992695	96993634	-1.32593	0.0118538
chr6	30261934	30262555	2.14064	1.20084790317943e-05			chr13	101668247	101669978	-1.09177	0.0118538
chr6	146097467	146098349	2.03554	1.20551377029519e-05			chr7	151203005	151203520	-1.80096	0.0119332
chr5	122634084	122635000	1.77008	1.23683954547888e-05			chr10	5274756	5276061	-1.02468	0.0119473
chr4	105581204	105582360	1.73924	1.23869380678736e-05			chr9	105862836	105863437	-1.30261	0.0120235
chr1	133899676	133901543	1.94382	1.25128454433198e-05			chr18	45546747	45547084	-1.72034	0.0120402
chr5	54328173	54329149	1.77302	1.27718304390486e-05			chr6	56223268	56224122	-1.1462	0.012051
chr6	118278520	118278994	2.1667	1.2832639962785e-05			chr1	21760693	21761593	-1.06247	0.0120548
chr13	60996586	60998068	1.50243	1.2900847415635e-05			chr10	16779368	16780455	-1.15748	0.0120679
chr13	17545131	17546328	1.46588	1.30920797665743e-05			chr19	32335368	32336349	-1.21356	0.0120854
chr18	44252320	44253170	2.21741	1.31029693779641e-05			chr9	60771327	60773216	-1.14234	0.0120924
chr11	49692935	49694438	2.00091	1.34369537722637e-05			chr15	61419746	61420532	-1.4573	0.012113
chr3	7645021	7646520	1.54622	1.34735671566484e-05			chr3	53183250	53184461	-1.05962	0.0121313
chr6	59046845	59047689	1.86348	1.35898341603925e-05			chr3	90353077	90354786	-0.999737	0.012148
chr16	77428380	77428876	2.36738	1.37612701682018e-05			chr8	8063730	8065606	-0.923438	0.0122395
chr6	8035561	8037216	1.43792	1.39311059568312e-05			chr15	34277607	34278391	-1.32909	0.0122861
chr13	9565490	9566342	1.56069	1.40769925824149e-05			chr13	49505603	49506155	-1.53509	0.0122924
chr18	85053385	85055792	1.63243	1.4141079102018e-05			chr11	44580959	44582158	-1.06764	0.012331
chr8	40574838	40575469	2.22389	1.4244215352438e-05			chr2	109812790	109813897	-1.17186	0.012331
chr18	62685033	62685675	1.90994	1.42452522092454e-05			chr11	45019739	45021015	-1.12251	0.0123548
chr6	37432777	37433676	2.25866	1.42465151162855e-05			chr13	25920833	25922188	-1.32154	0.0123691
chrX	9056739	9059290	1.41411	1.45072511717531e-05			chr4	144582412	144584209	-1.06637	0.0123691
chr4	45145507	45146655	1.277	1.52618242246034e-05			chr2	61044120	61045962	-1.15394	0.0123772
chr13	27996118	27996644	2.2064	1.54453951921553e-05			chr6	90717173	90718431	-1.08423	0.0123813
chr14	71576885	71577838	1.54562	1.55799905521273e-05			chr2	123946154	123946762	-1.32393	0.0124032
chr15	16862480	16863509	1.54047	1.55799905521273e-05			chr3	107336329	107336982	-1.27029	0.0124332
chr13	79137658	79138594	1.64732	1.60109593310689e-05			chr12	71096696	71097206	-1.87963	0.0126066
chr11	3317002	3319613	1.46357	1.61227468725449e-05			chr3	54855693	54856455	-1.31049	0.0127394
chr15	33979203	33980252	2.50364	1.61772277594866e-05			chr5	74663090	74664495	-1.03878	0.0127606
chr2	48944330	48945496	1.50363	1.61987361888778e-05			chr14	46207793	46208420	-1.38958	0.0127773
chr14	17077633	17078159	2.54654	1.64640963196509e-05			chr11	33709921	33710554	-1.62916	0.0128658
chr3	22137190	22137901	2.45764	1.65112894467026e-05			chr4	109982334	109983587	-1.09491	0.0129355
chr11	52011784	52013157	1.62144	1.66056995758106e-05			chr9	23089867	23090698	-1.33922	0.0129845
chr5	3304312	3305010	2.22429	1.67301889520859e-05			chr12	84020644	84021984	-1.01841	0.0129925
chr8	105119327	105121466	1.49188	1.67301889520859e-05			chr8	82516991	82517718	-1.39947	0.0130193
chr3	145459437	145463481	1.68123	1.67712770334356e-05			chr18	22076673	22077141	-1.49078	0.0130551
chr11	117571879	117573902	1.65268	1.67952704589028e-05			chr6	116909399	116910451	-1.29625	0.0130924
chr5	99866099	99868130	1.63591	1.69902583431714e-05			chr2	16172233	16172877	-1.39174	0.0131059
chr8	30232082	30234177	1.27588	1.70539347702816e-05			chr12	53386923	53388428	-1.10335	0.0131545
chr8	71426680	71427095	2.37324	1.72713161471444e-05			chr4	82872873	82873833	-1.17569	0.0132185
chr6	84735560	84735850	2.73956	1.73113396518033e-05			chr6	127201135	127202691	-1.15646	0.0132504
chr1	81462886	81463501	2.38089	1.7358026108396e-05			chr11	55561461	55562014	-1.64732	0.0132544
chr2	73620213	73621329	1.49248	1.75195158946729e-05			chr11	76312709	76314843	-0.882876	0.0132735
chr11	48062658	48063492	2.08391	1.76451836589044e-05			chr13	27810646	27811422	-1.16665	0.0132735
chr3	123400791	123401051	2.59648	1.76451836589044e-05			chr13	109055291	109056054	-1.21199	0.0133803
chr1	196751266	196753113	1.60942	1.76509511221393e-05			chr1	44561923	44563568	-1.19187	0.0134047
chr9	27850653	27851218	2.65545	1.7673587095283e-05			chr17	46254927	46255259	-1.88368	0.0134327
chr3	8261905	8262366	2.53172	1.7761966126797e-05			chr3	146923804	146924672	-1.29678	0.0134842
chr7	126895269	126896105	2.33919	1.7761966126797e-05			chrX	22017694	22019299	-1.17779	0.0135821
chr14	98497413	98497860	2.14153	1.81877353046629e-05			chr18	74664698	74665833	-1.17029	0.0135897
chr3	80985127	80985714	1.873	1.85759506901874e-05			chr17	54295044	54295681	-1.34809	0.0136033
chr1	180312052	180312487	2.32646	1.87383406169898e-05			chr4	11905495	11906837	-1.10136	0.0136194
chr13	93315916	93316542	2.46219	1.87383406169898e-05			chr2	147508964	147509484	-2.06803	0.0136238
chr14	27578128	27578570	1.84931	1.87383406169898e-05			chr7	90612809	90613318	-1.42533	0.0136526
chr13	92863619	92864245	2.38688	1.88189014291304e-05			chr14	29400487	29400756	-1.69306	0.0136617
chr11	81749521	81750638	1.89427	1.89185066535308e-05			chr11	92512333	92512841	-1.89536	0.0136617
chr2	122602069	122603283	1.70726	1.92685349222125e-05			chr16	57328852	57330604	-1.16016	0.0136958
chr4	94358828	94359718	1.71195	1.93003322985793e-05			chr12	47034487	47035459	-1.34314	0.0137408
chr12	81912285	81914103	1.40552	1.93071082422922e-05			chr18	4981378	4982396	-1.0881	0.01379
chr1	128091950	128092262	3.05278	1.93133921201778e-05			chr11	102699405	102700079	-1.55859	0.0138247
chr11	66982752	66983271	1.97303	1.94256331135009e-05			chr3	19184332	19186284	-1.08084	0.0138595
chr19	11328709	11329941	2.07018	1.94328123638748e-05			chr6	53307174	53308228	-1.10469	0.0138597
chr18	55266252	55267524	3.68871	1.96212623047843e-05			chr6	65783597	65784721	-1.15819	0.0138763
chr2	65116739	65118037	1.55643	1.96212623047843e-05			chr13	99258435	99259378	-1.33452	0.0139439
chr4	117501183	117505653	1.69385	1.9678088784153e-05			chr10	83352092	83352315	-2.30161	0.0139553
chr19	40893101	40893681	2.56576	1.98343846804633e-05			chr17	3441393	3443468	-0.947411	0.0139669
chr6	53026831	53029642	1.40096	2.01736501177173e-05			chr13	97226117	97226941	-1.41396	0.0140026
chr5	19402745	19403349	1.81361	2.02451508748907e-05			chr10	91606546	91607141	-1.21224	0.0140036
chr10	75949000	75949538	1.98271	2.03646353047595e-05			chr10	12460656	12462322	-1.22549	0.0140136
chr14	21662699	21666317	1.24813	2.0412407967559e-05			chr13	28684189	28684978	-1.36417	0.0140136
chr15	36966341	36967269	1.83027	2.09151422001246e-05			chr13	32706477	32707664	-1.45443	0.0140136
chr4	55933936	55934535	1.84201	2.09151422001246e-05			chr14	26115256	26115744	-1.58719	0.0140136
chr10	100646778	100647132	2.3496	2.10130395684764e-05			chr3	82792923	82793405	-1.68694	0.0140136
chr18	24351496	24352766	1.37975	2.10130395684764e-05			chr4	100337117	100338314	-0.990254	0.0140136
chr7	77333941	77334792	1.92119	2.10985422251109e-05			chr8	25338056	25338317	-1.86934	0.0140151
chr3	24562332	24563463	1.70812	2.11914015849842e-05			chr8	118724196	118725404	-1.25228	0.0140165
chr16	45365511	45367978	1.47023	2.12823318800774e-05			chr3	143175048	143175482	-1.61009	0.0140213
chr8	71515221	71515891	2.50398	2.14159766136228e-05			chr14	120934187	120935335	-1.21634	0.0140242
chr19	36402552	36403908	1.98327	2.14763891098971e-05			chr12	113512153	113513706	-1.04771	0.0140323
chr3	97741060	97742327	1.67547	2.14826535999411e-05			chr2	117692389	117693721	-1.06894	0.0140506
chr1	12395128	12396710	2.11302	2.15346945533442e-05			chr6	138273850	138274907	-1.19896	0.0140877
chr2	126946747	126948518	1.684	2.16948399712502e-05			chr7	134844571	134844781	-1.88166	0.0140877
chr1	37272464	37273820	1.80745	2.1999030751822e-05			chr8	40250711	40251110	-1.458	0.0140877
chr2	16286345	16288775	1.55083	2.1999030751822e-05			chr9	23067121	23067513	-1.89112	0.0141271
chr13	37767283	37767969	2.22959	2.24387447021204e-05			chr12	3344817	3345749	-1.05659	0.0141424
chr10	19279542	19279866	3.83491	2.24897775092318e-05			chr16	94416854	94417863	-1.2704	0.0141694
chr9	82606354	82606880	2.43642	2.2515524076974e-05			chr3	131633490	131634317	-1.22567	0.0141894
chr18	15587192	15587689	2.47067	2.25554971907562e-05			chr15	60461035	60463173	-0.969128	0.0141947
chr13	114630645	114631088	2.18637	2.30249664940932e-05			chr13	60528547	60530028	-1.1436	0.0142066
chr15	66981602	66984961	2.01231	2.30249664940932e-05			chr13	10558777	10559596	-1.21805	0.0142094
chr5	101138742	101139921	1.70046	2.30249664940932e-05			chr17	9730823	9732308	-1.01567	0.0142169
chr17	64907885	64909329	1.32566	2.32413544396565e-05			chr6	127825263	127828362	-0.976704	0.0142863
chrX	165203428	165204078	2.02673	2.32413544396565e-05			chr3	131204233	131204732	-1.49648	0.0143221
chr3	60625350	60626060	1.74194	2.41270607769519e-05			chr1	78821891	78822271	-1.88305	0.014371
chr2	132549674	132550024	2.88009	2.41410399586416e-05			chr2	170569185	170569953	-1.34189	0.0143732
chr3	107249325	107250483	1.45435	2.4252247034513e-05			chr13	98432754	98433043	-1.64602	0.014382
chr19	37635766	37636702	2.23691	2.43690811055475e-05			chr15	63023157	63023795	-1.34486	0.0144734
chr18	27351758	27352321	1.96333	2.45096461887958e-05			chr8	105793979	105797457	-0.821211	0.0144794
chr19	38640461	38641577	1.94511	2.48427979434713e-05			chr11	113515434	113516992	-1.04299	0.0145134
chr13	97530790	97531187	2.87604	2.52766000804904e-05			chr7	108215041	108216291	-1.08293	0.0145638
chr12	81184250	81186355	2.0245	2.53561577674545e-05			chr9	74109782	74110938	-1.31913	0.014567
chr1	140194395	140195416	1.96226	2.5574336330029e-05			chr10	69447939	69448392	-1.5188	0.0145751
chr6	34774058	34774848	2.04358	2.5574336330029e-05			chr8	62781871	62782707	-1.34889	0.0145947
chr13	108936258	108936541	3.25424	2.57058190404289e-05			chr15	5869235	5869572	-1.4495	0.0146442
chr4	80652309	80652870	2.24065	2.57058190404289e-05			chr2	131288491	131289270	-1.20547	0.014662
chr10	72138841	72140100	1.69796	2.58561316983614e-05			chr1	80027780	80028161	-1.6827	0.014665
chr13	103166383	103167707	1.68547	2.60412161597996e-05			chr13	32630640	32631722	-1.22532	0.014665
chr5	64420797	64421969	1.66283	2.62557484848027e-05			chr15	12551547	12552569	-0.971791	0.014665
chr8	98874395	98874817	2.28666	2.66069623984983e-05			chr3	8269865	8271408	-1.13735	0.0146723
chr10	41262889	41264996	1.35414	2.6740267114061e-05			chr3	3719937	3720151	-1.96797	0.0146884
chr6	48176578	48178106	1.36457	2.70560373603661e-05			chr9	86856305	86857110	-1.29439	0.0147506
chr3	152959057	152960123	1.57512	2.72832563511655e-05			chr8	106316991	106317692	-1.44656	0.0147639
chr5	118929645	118931172	1.82941	2.76501704233607e-05			chr1	77844290	77845548	-1.1043	0.014792
chr19	21872750	21875236	1.41266	2.76771432622977e-05			chr11	56620898	56621343	-1.50443	0.014797
chr3	106298597	106299531	1.67253	2.77486053963522e-05			chr9	52930426	52930883	-1.3601	0.014832
chr13	37810300	37810779	2.45203	2.78334634039752e-05			chr6	62438074	62439053	-1.47993	0.0148988
chr16	42305916	42307237	1.58514	2.78630150642616e-05			chr2	108604704	108605567	-1.38831	0.0149196
chr17	83980719	83982516	1.89926	2.80547068095763e-05			chr4	65849717	65850593	-1.13314	0.0149267
chr12	46837506	46837748	2.88812	2.83173518524857e-05			chr12	105318292	105318947	-1.32274	0.0149335
chr3	36789189	36789501	1.97267	2.83173518524857e-05			chr8	46537148	46537806	-1.4956	0.0149409
chr13	69067397	69067634	3.07315	2.83987850290895e-05			chr4	85483154	85484526	-1.25845	0.0149894
chr14	63168792	63169651	2.22641	2.87508468113964e-05			chr4	115596795	115597358	-1.62053	0.0150061
chr13	21964274	21965032	2.45465	2.9319362504443e-05			chr5	118906804	118907543	-1.41683	0.0150061
chr13	28457551	28458050	2.07092	2.96969408351365e-05			chr3	132980117	132980909	-1.43049	0.0150792
chr6	116584842	116586124	1.76937	2.98192388376769e-05			chr14	23762442	23764296	-1.03426	0.0150918
chr13	51166427	51167654	1.61911	3.01056276716819e-05			chr1	38787739	38788271	-1.48566	0.015119
chr2	3019533	3020378	2.42022	3.0142339374448e-05			chr4	118208294	118213884	-0.845702	0.0151724
chr19	54177493	54178348	2.33444	3.0500400834914e-05			chr9	51204840	51208078	-0.9076	0.0151724
chr13	27331085	27331300	3.79532	3.05456911013095e-05			chr13	109161683	109162531	-1.12284	0.015197
chr17	7018427	7019431	1.32341	3.05860273999149e-05			chr11	78244149	78244879	-1.34481	0.0152046
chr10	66326760	66328398	1.79023	3.07051682032205e-05			chr7	96407473	96407778	-1.84887	0.0152359
chr12	70380822	70381590	2.02348	3.07370725177718e-05			chr9	68058808	68059175	-1.67388	0.0152577
chr16	74167922	74169684	1.82377	3.08264249749442e-05			chr12	11219321	11220345	-1.15416	0.0152667
chr19	17033460	17035295	1.44746	3.11397189039236e-05			chr3	80110992	80111378	-1.61697	0.0152974
chr7	89174112	89175353	1.63705	3.11861767778464e-05			chr1	183865608	183865842	-2.10733	0.0153053
chr1	196821285	196822031	1.71226	3.13333293680238e-05			chr18	39403429	39403614	-1.81162	0.0153053
chr2	59239536	59240698	1.56611	3.13333293680238e-05			chr18	66245222	66245518	-1.76691	0.0153053
chr6	147889215	147889866	2.04607	3.14173346462924e-05			chr2	105232655	105233314	-1.56802	0.0153266
chr10	87351853	87352976	2.04408	3.16284849902962e-05			chr12	72614415	72615310	-1.29514	0.0153672
chr8	129578731	129579405	1.90582	3.21160992490373e-05			chr9	79101031	79101417	-1.5102	0.0153981
chr5	124091331	124092036	2.17317	3.2121657247181e-05			chr19	27644099	27644345	-1.68474	0.0154021
chr19	20723048	20724070	1.60347	3.22435987266014e-05			chr9	32630868	32632296	-1.00709	0.015416
chr1	152720183	152720970	1.67777	3.22624528227178e-05			chr6	4888763	4889355	-1.41526	0.0154185
chr3	5940536	5941594	1.80142	3.24924624198228e-05			chr9	14646110	14648297	-1.01562	0.0154403
chr16	19969443	19970557	1.68903	3.25453567680656e-05			chr8	58748543	58749507	-1.23486	0.0154819
chr3	81864826	81866372	1.6293	3.25453567680656e-05			chr1	152478685	152479023	-2.18499	0.0154976
chr17	11867989	11868455	2.94908	3.2797376926149e-05			chr6	136041173	136041603	-1.37101	0.0155108
chr8	53789346	53789894	1.98974	3.2797376926149e-05			chr17	84789350	84789834	-1.14935	0.0155247
chr6	39008209	39011604	1.89868	3.29472919591903e-05			chr16	30270748	30272603	-0.987255	0.0155305
chr1	132178731	132179145	2.65923	3.30344551111405e-05			chr11	84207165	84207809	-1.27159	0.0155338
chr10	120317307	120317715	2.09046	3.30344551111405e-05			chr9	85344627	85345573	-1.20503	0.0155644
chr11	89839142	89840716	1.83824	3.32909790966941e-05			chr2	81078648	81079190	-1.67249	0.0155675
chr6	126931510	126932516	1.77992	3.34368477827934e-05			chr14	27969260	27969833	-1.33362	0.0155919
chr19	44634190	44635095	2.15164	3.34473083509695e-05			chr15	7141124	7141609	-1.43542	0.0156205
chr4	3340619	3342196	1.82581	3.37811848754856e-05			chr6	91251069	91255171	-1.17231	0.0156461
chr18	49871191	49871949	1.55467	3.39347704991308e-05			chr2	114674297	114675165	-1.14907	0.015665
chr7	104124382	104125242	1.39025	3.39815676736414e-05			chr12	28776189	28776839	-1.56384	0.0156803
chr11	15699656	15699880	2.98441	3.4150588557319e-05			chr3	51864736	51865459	-1.34808	0.0156803
chr17	7905937	7906538	2.2912	3.41995076677675e-05			chr4	14483977	14484739	-1.15342	0.0156803
chr7	132577991	132578752	2.53756	3.4213821052951e-05			chr8	36021292	36022113	-1.3662	0.0156803
chr3	158127531	158128267	1.65977	3.47556846877571e-05			chr6	121143819	121145788	-0.938144	0.0157436
chr18	8706850	8707102	2.43893	3.49400571091012e-05			chr9	47433203	47434266	-1.10714	0.0157708
chrX	63165383	63166052	1.98637	3.49865841231478e-05			chr15	29498155	29498422	-1.69996	0.0158529
chr15	32271886	32273860	2.02391	3.51881459889292e-05			chr11	34953327	34954215	-1.45744	0.0158781
chr19	27356609	27357097	2.65382	3.53837628196618e-05			chr14	9861812	9862404	-1.61906	0.0159065
chr18	54479763	54481889	1.3607	3.70408288404105e-05			chr8	31671613	31672408	-1.42707	0.0159242
chr13	37600406	37601932	1.93982	3.71485876164465e-05			chr18	22648695	22650160	-1.05393	0.0159485
chr6	29137813	29138370	1.90986	3.71485876164465e-05			chr14	73284333	73284858	-1.27413	0.0159877
chr6	65676685	65677361	2.36575	3.73043459357744e-05			chr8	127237761	127238564	-1.24539	0.0159877
chr2	28242048	28244070	1.46077	3.73095709586993e-05			chr2	117756232	117756648	-1.46408	0.0159976
chr5	45466510	45467231	1.92909	3.73095709586993e-05			chr5	131797074	131797818	-1.62416	0.0160895
chr9	115450484	115451380	1.79352	3.74538551569653e-05			chr6	25851404	25852248	-1.22475	0.0161191
chr11	43367722	43368299	1.78432	3.78232323220078e-05			chr10	85639093	85639596	-1.33784	0.0161862
chr15	57403553	57404952	1.5451	3.78232323220078e-05			chr8	18448083	18449779	-1.04835	0.0162314
chr7	133741891	133743664	1.35298	3.80742751713528e-05			chr5	118859606	118860519	-1.2981	0.0163031
chr18	4232808	4233871	1.51514	3.84769619878967e-05			chr9	94093450	94093855	-1.84721	0.0163077
chr5	108804927	108805956	1.61454	3.85984183857278e-05			chr13	108118673	108119743	-1.31986	0.016361
chr9	18274225	18274659	2.4238	3.91268103617231e-05			chr5	74060144	74060573	-2.12973	0.0163672
chr10	98369681	98370154	2.50279	3.94116559107817e-05			chr4	36297743	36298272	-1.71963	0.0163907
chr6	141277744	141278256	2.21132	3.96416135657665e-05			chr4	14022903	14023379	-1.42266	0.0163991
chr2	167335863	167336463	2.32219	3.99381989970058e-05			chr2	108857055	108858052	-1.23056	0.0164247
chr13	67842078	67842861	2.0683	4.033586777009e-05			chr2	125374345	125375799	-1.23343	0.0164247
chr15	85843372	85844722	1.48526	4.033586777009e-05			chr18	64775564	64776302	-1.3673	0.0164348
chr5	108375648	108377404	1.39234	4.04380742083174e-05			chr10	77818617	77819596	-1.27223	0.0164544
chr4	48793733	48794975	1.36946	4.05115949362581e-05			chr15	5534313	5534845	-1.82692	0.0165054
chr6	75123691	75124706	2.10229	4.06084046490904e-05			chr2	126205802	126206449	-1.22549	0.0165247
chr1	100821339	100822924	1.62817	4.09111967312334e-05			chr8	11822489	11823505	-1.18452	0.0165616
chr13	26473484	26475566	1.21429	4.14768689876056e-05			chr5	99816694	99818179	-1.13228	0.0165825
chr16	84739587	84740409	1.54722	4.14768689876056e-05			chr5	40778809	40779385	-1.42906	0.0166109
chr5	47195107	47195702	2.06055	4.16907574207521e-05			chr9	78855741	78856353	-1.50051	0.0166109
chr10	82531310	82533844	1.27171	4.18446139312215e-05			chr1	95103856	95105123	-1.09618	0.0166339
chr13	43761961	43762893	2.17887	4.19240351636571e-05			chr13	73980129	73980591	-1.28213	0.0166339
chr14	41878240	41879418	1.82262	4.22935922889641e-05			chr13	102736994	102737646	-1.52069	0.0166433
chr11	106343027	106343522	2.32827	4.23310074391268e-05			chr8	70668296	70669022	-1.23585	0.0166461
chr1	76026307	76027159	1.76791	4.23317686090466e-05			chr5	113651453	113652230	-1.16614	0.016672
chr12	76233519	76234057	2.69754	4.26370529321362e-05			chr10	118338383	118338686	-1.70559	0.0166937
chr5	88030727	88031604	1.93688	4.28524824572701e-05			chr10	61073395	61074207	-1.08696	0.0167194
chr15	52066947	52068488	1.8586	4.29386692815255e-05			chr7	87538306	87538720	-1.68819	0.0167882
chr3	53465250	53466262	1.57899	4.29386692815255e-05			chr15	80346872	80347504	-1.27159	0.0168297
chr1	56351326	56351511	3.99844	4.33534406446364e-05			chr10	67196683	67197406	-1.24822	0.0168389
chr5	32069074	32070206	2.10937	4.35102701872362e-05			chr8	32835232	32835751	-1.68354	0.0168989
chr5	52232283	52232537	2.45091	4.35928799040409e-05			chr3	82361472	82362204	-1.48764	0.01691
chr1	132624684	132625139	2.91232	4.4018915709863e-05			chr16	94059106	94060590	-1.09963	0.0169158
chr7	71809522	71811000	1.65233	4.43204654559984e-05			chr1	170426095	170426963	-1.33545	0.0169297
chr1	139043952	139045531	1.33864	4.43694924196879e-05			chr3	8197117	8197426	-1.83093	0.0170262
chr10	4645610	4645785	3.36396	4.44827824898417e-05			chr13	42130367	42131503	-1.11506	0.0170774
chr7	139381709	139382796	1.96489	4.47526578457719e-05			chr13	52942103	52943746	-1.03708	0.0170774
chr17	63507319	63508155	2.05156	4.47885066408597e-05			chr2	34202152	34202866	-1.21193	0.0171537
chr16	44943277	44944080	1.98316	4.50446383640752e-05			chr12	58210271	58210741	-1.5174	0.0172043
chr12	11397254	11400876	1.6003	4.54295950148201e-05			chr11	46278563	46278925	-2.08303	0.017248
chrX	109794029	109795238	2.13191	4.54295950148201e-05			chr18	79609191	79609656	-1.39393	0.017248
chr12	90222072	90224244	1.94888	4.55247213758438e-05			chr11	40373629	40374092	-1.39948	0.0172934
chr19	12680144	12680914	1.76742	4.57096293295482e-05			chr7	98916208	98916483	-1.95085	0.0173439
chr3	108688724	108690366	1.95438	4.57096293295482e-05			chr4	65982501	65982718	-1.83795	0.0173625
chr7	152257544	152258649	1.64108	4.57096293295482e-05			chr4	8350682	8351125	-1.96866	0.0173656
chrX	148418461	148419026	1.96094	4.57096293295482e-05			chr19	40622575	40624359	-0.925298	0.0173797
chr1	185477673	185478198	1.70655	4.70351740237703e-05			chr3	58104308	58105580	-1.02921	0.0173839
chr13	27401695	27401935	3.23337	4.71423687987169e-05			chr2	10934169	10935292	-1.12215	0.0174082
chr2	171560158	171561210	1.31956	4.71423687987169e-05			chr13	28860343	28861381	-1.29156	0.0174991
chr4	140500237	140501747	1.23474	4.71689917574933e-05			chr8	32211547	32212205	-1.22116	0.0174991
chr12	74491266	74492508	1.6771	4.7255980530957e-05			chr17	54284821	54285579	-1.05063	0.01753
chr3	32213847	32215548	1.59328	4.7468667637385e-05			chr6	117017135	117018853	-0.950942	0.0175466
chr3	142016089	142016745	1.94413	4.75689227528349e-05			chr3	52570730	52571872	-1.11562	0.0175588
chr16	91441416	91442638	1.48991	4.76256113061265e-05			chr15	50079996	50080258	-1.76757	0.0175751
chr1	36625127	36629814	1.35284	4.84918407560742e-05			chr1	194716974	194717382	-1.49336	0.0175788
chr13	64306454	64307083	1.73799	4.87819455505298e-05			chr9	23875952	23876864	-1.35053	0.0176088
chr2	8337437	8338007	2.72484	4.87819455505298e-05			chr8	66498836	66499317	-1.49743	0.017633
chr6	3959452	3960090	2.2388	4.89558784850168e-05			chr16	63632256	63632757	-1.33234	0.017656
chr10	97131082	97131686	1.76899	4.95144499530271e-05			chr11	71232254	71232602	-1.61452	0.0176888
chr6	93523646	93524561	1.39975	4.97136885427535e-05			chr14	77092953	77094208	-1.05614	0.0176888
chr6	112727438	112728990	1.58526	5.03384776890303e-05			chr8	18791724	18791978	-1.75805	0.0177388
chr8	130116676	130118014	1.36328	5.06026711359109e-05			chr2	166248486	166249135	-1.3835	0.0178245
chr5	76462754	76463789	1.30752	5.12106551740643e-05			chr9	87413298	87413959	-1.24036	0.0178273
chr12	15527473	15528160	1.71847	5.16467076454728e-05			chr4	81782669	81784049	-1.14695	0.0178733
chr3	152902695	152904681	1.42461	5.17241498200124e-05			chr7	137467379	137467919	-1.44096	0.0179461
chr9	112108817	112111134	1.35129	5.20824792017644e-05			chr15	24871657	24872175	-1.64841	0.0179476
chr1	139546341	139546998	2.67592	5.23600111927377e-05			chr2	6794869	6795894	-1.2073	0.0179476
chr1	38534532	38535997	1.93888	5.28338035030847e-05			chr16	65470801	65471466	-1.33918	0.0179734
chr8	130466009	130466589	2.10488	5.33884331118816e-05			chr13	24693609	24694026	-1.50828	0.0180017
chr7	145429489	145429741	2.38858	5.35879925020142e-05			chr2	50715413	50715678	-1.71133	0.0180132
chrX	115759775	115760067	2.25327	5.39631587711345e-05			chr9	25353855	25354204	-1.50927	0.0180534
chr2	68716862	68718073	1.7303	5.44807347674913e-05			chr9	23057561	23058752	-1.17924	0.0180731
chr10	111968285	111968953	1.78658	5.5341652006054e-05			chr2	51210546	51211128	-1.43176	0.0180848
chr11	3908619	3909382	2.40359	5.5341652006054e-05			chr1	77385254	77386160	-1.13717	0.0180994
chr13	75398413	75399672	1.33762	5.57426667199873e-05			chr4	81797347	81798168	-1.08566	0.0181047
chr4	81296821	81297515	2.23508	5.57916621199914e-05			chr11	110337838	110338275	-1.39502	0.0181478
chr2	179507042	179508587	1.28287	5.61008957080099e-05			chr6	117107769	117108305	-1.36886	0.0181504
chr11	114090524	114092007	1.26691	5.63100761381702e-05			chr3	94373587	94374142	-1.4534	0.0182452
chr13	112791362	112793937	1.68297	5.69317526266881e-05			chr14	102149519	102150415	-1.19762	0.0182598
chr3	126296545	126297294	1.93641	5.69450667480129e-05			chr13	94679962	94680407	-1.84138	0.0182853
chr7	97111388	97111953	1.92031	5.70420401383409e-05			chr9	79123912	79124173	-1.39132	0.0183115
chr11	50778217	50778927	3.98464	5.74060302365332e-05			chr12	10272732	10273560	-1.36367	0.0183655
chr10	107422796	107423703	1.79096	5.74073368286816e-05			chr15	62015905	62016938	-1.32057	0.0183768
chr5	97417969	97418263	2.13491	5.74073368286816e-05			chr4	18705269	18705626	-2.0706	0.0184683
chr8	96425494	96426791	1.4967	5.74073368286816e-05			chr11	36660259	36661475	-1.07225	0.018502
chr1	180714165	180714898	1.74656	5.76950948900018e-05			chr2	5100055	5100346	-1.77029	0.018533
chr13	47027264	47028023	2.28058	5.86516025743368e-05			chr16	64038676	64039091	-1.59455	0.0185387
chr3	84392430	84392845	2.50128	5.86516025743368e-05			chr6	118877817	118879147	-1.06819	0.0185705
chr5	73300496	73302123	2.16026	5.86516025743368e-05			chr2	114564958	114566070	-1.28512	0.0185738
chr14	113085306	113085551	2.95468	5.88009654722461e-05			chr11	67381691	67382999	-1.02227	0.0185963
chr2	60786192	60786686	1.87305	5.8978193763601e-05			chr16	57484033	57484948	-1.16528	0.0185963
chr4	131746085	131746812	1.97352	5.94334035858968e-05			chr17	3281873	3282711	-1.48717	0.0185973
chr18	12867587	12868071	2.31701	5.98956833160596e-05			chr17	14756765	14757392	-1.16348	0.01864
chr1	164078776	164080565	1.39918	5.98957537085595e-05			chr6	137881324	137881596	-1.62343	0.0186518
chr17	50545851	50547919	1.15508	6.01846510918392e-05			chr15	38148789	38149355	-1.3826	0.0187298
chrX	70307340	70308191	2.04033	6.02572182740714e-05			chr11	110853361	110853560	-1.79641	0.0187347
chr16	16192122	16192620	2.46075	6.04759605383701e-05			chr2	61244617	61244907	-1.9855	0.0187347
chr9	66621960	66622506	2.41905	6.17432807968366e-05			chr2	125720883	125721433	-1.56089	0.0187363
chr10	85869119	85871007	1.75508	6.30681326957165e-05			chr19	14294806	14295616	-1.36345	0.0188422
chr10	110538645	110539845	1.59968	6.31319679890631e-05			chr19	25728489	25729595	-1.0439	0.0188422
chr11	44601282	44602295	1.69275	6.31319679890631e-05			chr4	100494889	100495893	-1.29247	0.0188444
chr2	83892089	83892591	2.12239	6.34962328408428e-05			chr15	8593572	8595195	-1.14962	0.01885
chr4	150890994	150892177	1.69515	6.35913190463201e-05			chr12	83367746	83368632	-1.38194	0.0188661
chr14	99824794	99825753	1.77972	6.36088159008088e-05			chr11	105716356	105717344	-1.06744	0.0189163
chr1	158917479	158918211	1.50066	6.36854179724439e-05			chr14	48902640	48903265	-1.61245	0.0189474
chr8	68480927	68481157	3.21873	6.37672767276685e-05			chr7	81475640	81476039	-1.64266	0.0189474
chr1	13381241	13382262	1.80165	6.46038642685187e-05			chr2	10083249	10084623	-0.96295	0.0189696
chr10	43329273	43329844	2.24172	6.51157550139909e-05			chr7	29634311	29635678	-1.03209	0.0189962
chr8	47961255	47961828	2.26144	6.61437349887991e-05			chr1	41091426	41092818	-1.08407	0.01902
chr17	86712588	86713323	2.12881	6.68278959856569e-05			chr1	140400997	140401749	-1.28361	0.01902
chr12	50838113	50838456	2.42296	6.70194943065797e-05			chr3	5086549	5086924	-1.79286	0.0190397
chr6	15283754	15283966	2.89867	6.71312869596562e-05			chr9	7159783	7160212	-2.00801	0.0190397
chr1	77929627	77931027	2.10036	6.72841696559072e-05			chr2	32808238	32810475	-0.962587	0.0190506
chr4	56205959	56206563	1.6323	6.74730301883133e-05			chrX	104038199	104038901	-1.5678	0.0190506
chr9	90131725	90133077	1.68153	6.74730301883133e-05			chr6	98260590	98261937	-1.00011	0.0190568
chr7	76029247	76030089	1.87276	6.79211544614195e-05			chr14	106668764	106669594	-1.26427	0.0190721
chr13	9074875	9075442	1.7706	6.80708682778145e-05			chr13	58090058	58090742	-1.58679	0.0190997
chr1	180832485	180833266	1.81463	6.8113990545934e-05			chr11	106026447	106027579	-1.12316	0.019139
chr17	3701521	3703036	1.54118	6.81939589705428e-05			chr15	56271443	56272025	-1.30718	0.019139
chr8	55205458	55206330	1.84273	6.81939589705428e-05			chr10	116597343	116597942	-1.5199	0.0191535
chrX	65810713	65812022	1.48489	6.81939589705428e-05			chr17	44582283	44582702	-1.44022	0.0191574
chr3	109486282	109487446	1.44121	6.86609334101185e-05			chr3	140226406	140227148	-1.22141	0.0191741
chr17	92132400	92133557	1.81013	6.93695984545044e-05			chr10	72233953	72234228	-1.93061	0.0191747
chr2	59064278	59065311	1.2612	6.93695984545044e-05			chr10	94286655	94287952	-1.02476	0.019175
chr8	46474510	46475076	2.07932	6.93695984545044e-05			chr15	23187410	23188052	-1.44352	0.0191971
chr8	84298230	84298815	2.06925	6.97457206317902e-05			chr10	95699362	95701972	-0.937998	0.0191988
chr16	45668173	45668758	2.32851	6.99407209567668e-05			chr18	55042246	55043334	-0.981827	0.0192377
chr4	11622611	11623684	3.13312	6.99454415081844e-05			chr9	62492066	62495037	-1.00147	0.0192935
chr15	3394072	3395524	1.38562	7.00891052357174e-05			chr1	90374678	90375599	-1.31693	0.0193035
chr5	91032183	91033021	1.50052	7.00891052357174e-05			chr2	130105114	130106845	-1.05115	0.0193062
chr9	25012070	25013540	1.60179	7.07736606500075e-05			chr16	76782534	76783501	-1.22868	0.0193339
chr9	92306748	92307688	1.62802	7.15809050739924e-05			chr10	56507819	56509166	-1.08164	0.0193349
chr5	133051360	133052067	2.18576	7.22058412874535e-05			chr10	86861490	86862543	-1.22364	0.0193349
chr1	121595652	121596475	1.84066	7.27353681452098e-05			chr7	35876440	35877429	-1.0604	0.0193349
chr1	153043898	153044210	2.57701	7.29986586218539e-05			chr17	51358006	51358606	-1.32273	0.0193537
chr10	118520487	118521174	1.76141	7.29986586218539e-05			chr11	3571068	3571368	-1.89964	0.0193586
chr1	169888706	169889470	1.83495	7.30942190325308e-05			chr14	93873626	93874594	-1.05688	0.0194188
chr13	97512944	97513200	1.83229	7.34926827168364e-05			chr4	64502375	64502772	-1.77973	0.0194188
chr6	114608752	114611004	1.51414	7.50841005649098e-05			chr2	118696398	118696732	-1.8899	0.0194379
chrX	91807407	91808547	1.37857	7.5979998409972e-05			chr10	5306940	5307181	-1.65673	0.0194723
chr12	9305499	9306995	1.31493	7.63027520444511e-05			chr7	56762712	56763391	-1.29505	0.0194905
chr2	179973098	179973928	1.56843	7.81410544024044e-05			chr2	108547946	108548720	-1.36539	0.0194908
chr9	79733209	79734137	1.6356	7.96808017282198e-05			chr3	3761145	3761702	-1.68401	0.0195103
chr12	88208158	88209217	1.17933	8.01035909995226e-05			chr4	105242125	105242835	-1.39357	0.0195103
chr13	100093122	100094655	1.43337	8.1231028107948e-05			chr5	136765742	136766280	-1.43767	0.0195103
chr16	4895825	4897588	1.44461	8.2119103586695e-05			chr3	34411266	34412163	-1.16923	0.0195276
chr7	132011240	132012956	1.37683	8.22997655766771e-05			chr8	46728754	46730225	-1.03712	0.0195978
chr19	34730469	34731742	3.19576	8.26266589061408e-05			chr19	60515887	60516317	-1.58633	0.0196101
chr3	138177547	138179662	1.18617	8.26266589061408e-05			chr15	57485941	57486624	-1.38585	0.0196699
chr13	58470276	58471503	1.57302	8.36759972034577e-05			chr4	83649851	83651063	-1.01307	0.0197193
chr6	131328567	131329458	2.28806	8.41829532603513e-05			chr11	91450557	91450741	-1.94627	0.0197528
chr1	7370517	7372879	1.2388	8.43524641386752e-05			chr15	23042384	23043726	-1.19172	0.0197528
chr7	102986665	102987453	2.43502	8.43524641386752e-05			chr6	118852378	118853990	-1.04723	0.0197528
chr11	28592284	28593175	2.22924	8.48374091277301e-05			chr12	74051007	74051245	-1.82042	0.0198057
chr19	41692325	41693792	1.36737	8.50159515408594e-05			chr4	84004249	84004549	-1.82335	0.0198145
chr9	57717835	57719115	1.27291	8.50176651369628e-05			chr1	79710952	79711900	-1.2727	0.0198385
chr2	30068137	30069243	1.85924	8.50615602717605e-05			chr12	87348551	87350213	-1.00181	0.0198456
chr7	70794380	70795644	2.10784	8.50615602717605e-05			chr18	47052804	47053727	-1.3541	0.0199039
chr15	57995265	57997442	1.60279	8.51467913723097e-05			chr14	25726118	25727233	-1.09998	0.0199062
chr1	14785271	14785837	2.45877	8.54717255457332e-05			chr6	88438594	88439326	-1.25872	0.0199062
chr5	77576936	77577508	2.58116	8.59645353874666e-05			chr6	117415161	117417021	-1.08767	0.0199062
chr14	58085787	58086947	1.51461	8.6438134604117e-05			chr8	25602611	25602878	-1.59341	0.0199062
chr8	42126194	42127373	1.47797	8.6438134604117e-05			chr9	20616271	20617922	-1.17334	0.0199062
chr7	90706625	90708122	1.28568	8.67023438561601e-05			chr2	45077783	45078109	-1.88548	0.0199208
chr5	17444126	17444909	2.15556	8.6751729375809e-05			chr10	10380213	10380641	-1.61083	0.0199689
chr14	46867474	46868526	1.71649	8.83163157855773e-05			chr14	118253785	118254104	-1.42525	0.0200078
chr1	106894109	106894969	1.70061	8.83598604371807e-05			chr8	58562395	58563201	-1.17681	0.0200194
chr18	5771024	5771992	1.90158	8.83598604371807e-05			chr7	124881135	124881677	-1.2643	0.0200208
chr3	137631683	137632476	1.90982	8.83598604371807e-05			chr2	43762872	43763374	-1.315	0.0200841
chr1	16167563	16168422	1.53684	8.89200558681922e-05			chr12	53420284	53421256	-1.28154	0.0200883
chr10	58642488	58642765	2.63348	8.92167414021304e-05			chr7	90607814	90608848	-1.12839	0.0201049
chr13	70415598	70419189	1.53981	8.98090926170323e-05			chr18	67949759	67950856	-1.15711	0.0201566
chr3	78216630	78217250	1.93154	8.98090926170323e-05			chr4	13446788	13447592	-1.37112	0.020317
chr16	93717284	93718258	1.66357	9.00315963037532e-05			chr2	103358179	103358545	-1.81018	0.0203753
chr4	92587322	92588921	1.96792	9.01312435453092e-05			chr2	7300172	7300812	-1.48587	0.0203755
chr16	73821742	73822367	1.99469	9.02377771318881e-05			chr2	118046183	118047275	-1.3601	0.020401
chr7	20512000	20512845	1.63583	9.03606362685402e-05			chr3	148294413	148295838	-1.15685	0.020401
chr13	110178926	110179957	1.72002	9.13689996858943e-05			chr2	13483614	13483927	-1.69018	0.0204107
chr17	72342994	72345316	1.49115	9.17741275066549e-05			chr12	71492289	71492603	-1.64578	0.0204727
chr9	89588217	89588947	1.60904	9.17949217534699e-05			chr13	118169573	118170530	-1.21979	0.0204785
chr15	23196552	23197017	2.50427	9.18838323534e-05			chr5	112153507	112155014	-0.983976	0.0205268
chr2	132687211	132687530	2.56708	9.24915011246309e-05			chr9	84809395	84809749	-1.41291	0.0205614
chr10	79394755	79398272	1.08266	9.25960419892759e-05			chr2	139907704	139908123	-1.92713	0.02057
chr18	88701741	88702442	1.74791	9.31829719524105e-05			chr1	166916902	166917361	-1.43368	0.0205731
chr6	72071172	72071863	1.61097	9.63205088143182e-05			chr19	27852773	27853309	-1.34353	0.0205763
chr13	17729889	17730228	2.31311	9.63393073877491e-05			chr2	109914714	109915903	-1.08268	0.0205763
chr3	94487431	94489808	1.56413	9.63393073877491e-05			chr1	165076888	165077046	-2.09377	0.0205941
chr9	10387383	10388202	1.75866	9.63393073877491e-05			chr2	108878099	108878526	-1.45107	0.0206274
chr6	114613537	114614630	1.58746	9.64889464788168e-05			chr16	81968355	81968751	-1.79648	0.0206418
chr14	56011218	56011932	2.3952	9.68232862740906e-05			chr7	141076522	141076899	-1.55347	0.020652
chr8	89701348	89702040	1.66069	9.72183254062413e-05			chr1	83269154	83269756	-1.52647	0.0206741
chr3	55973885	55974293	2.25792	9.73309325407098e-05			chr7	30480329	30480620	-1.5835	0.0207147
chr16	10676188	10677386	1.79302	9.76363089347848e-05			chr17	13038767	13039719	-1.15445	0.0207503
chr4	119555066	119555851	1.5147	9.89862066073496e-05			chr6	33469084	33469388	-1.56692	0.0207503
chr2	171423336	171423635	2.49247	9.9791122887016e-05			chr15	103077857	103080289	-0.979408	0.0207684
chr3	87906073	87906908	1.97049	0.000100476			chr6	141173148	141173380	-2.10303	0.0207733
chr18	55180115	55180924	1.97049	0.000101157			chr8	8921407	8921813	-1.53794	0.0207885
chr11	33909638	33911725	1.759	0.000101182			chr7	115940714	115941466	-1.4531	0.0208211
chr18	33196250	33197182	2.04463	0.000101595			chr1	89150775	89152710	-0.883302	0.0209033
chr4	117729838	117733152	1.1192	0.000101595			chr6	145151293	145152018	-1.07318	0.0210333
chr9	73893631	73894249	1.98436	0.000101605			chr7	57630397	57630808	-1.55789	0.0210427
chr14	56552151	56553316	1.4304	0.000102005			chr14	25622151	25623439	-0.942641	0.0210524
chr15	99494407	99496665	1.48933	0.000102005			chr11	31910022	31910614	-1.29173	0.0210549
chr8	76134224	76134544	2.55759	0.000102005			chr11	37280921	37281522	-1.34115	0.0210957
chr8	130973937	130976098	1.45136	0.000102967			chr13	46096772	46097878	-0.944001	0.0211264
chr5	106518320	106518711	2.18574	0.0001042			chr4	91628823	91629537	-1.25317	0.0211264
chr6	72442708	72443814	1.86167	0.0001042			chr12	36079689	36080263	-1.5013	0.0211702
chr1	152606365	152607203	1.6657	0.000105072			chr6	14988132	14989176	-1.25039	0.0211702
chr6	115491436	115492635	1.44689	0.000105072			chr11	16797579	16798363	-1.24113	0.0211707
chr11	45512576	45513340	2.29066	0.000105511			chr5	10792624	10793585	-1.05253	0.0211716
chr19	17314800	17315684	1.57264	0.000105663			chr7	66001304	66002114	-1.21771	0.0211945
chr13	92868309	92868930	2.11605	0.000106019			chr10	29614241	29615143	-1.04269	0.0212056
chr1	146165023	146165908	1.91696	0.00010644			chr3	31054891	31055432	-1.36812	0.0212403
chr10	51853230	51853735	1.99283	0.00010678			chr9	41163651	41164119	-1.40854	0.0212967
chr15	74749377	74750848	1.30855	0.00010678			chr13	97220439	97221208	-1.49062	0.021359
chr13	20380080	20380714	1.93014	0.000106938			chr10	107945075	107945928	-1.09197	0.0213747
chr18	8980955	8981499	1.823	0.000107454			chr8	127802337	127804602	-0.867302	0.0214149
chr4	57350789	57351636	1.7382	0.000108834			chr14	68926198	68926475	-1.96054	0.0214422
chr16	37851063	37852255	1.77186	0.000109136			chr8	96375880	96377281	-1.07774	0.0214994
chr11	49391033	49392598	1.54502	0.00010928			chr4	11514553	11515522	-1.14888	0.0215474
chr4	126328794	126329769	2.06731	0.000109297			chr6	72711396	72712631	-0.966258	0.0215538
chr13	24251096	24252160	2.04576	0.000109993			chr11	112406425	112407837	-0.937738	0.0215789
chr18	6971330	6971594	2.78837	0.000110117			chr12	102984498	102985340	-1.25583	0.0216866
chr6	90678101	90682537	1.24788	0.000111809			chr14	62567790	62569120	-0.991417	0.0216866
chr1	73147141	73147576	2.53771	0.00011231			chr1	28385315	28386279	-1.12747	0.0217101
chr1	36975463	36979061	1.85157	0.000113022			chr16	52438024	52439377	-0.974936	0.0217516
chr6	135377848	135378679	1.69474	0.000113022			chr3	123100519	123101235	-1.28453	0.0218022
chr3	88274576	88275491	1.33141	0.00011378			chr8	126775969	126778470	-0.851498	0.0218022
chr4	95287645	95288412	1.56193	0.00011378			chr2	114917902	114918355	-1.56551	0.0218402
chr9	32908458	32909583	1.94762	0.000113805			chr10	106610793	106611142	-1.63345	0.0218411
chr19	46746660	46747888	1.95427	0.000113806			chr19	31334863	31335578	-1.29596	0.0218427
chr3	93393160	93394466	2.19975	0.000114445			chr8	10717029	10718150	-1.14991	0.0218455
chr8	104915429	104916268	2.43924	0.000114685			chr3	40337229	40337513	-1.65509	0.0218527
chr1	181104170	181105083	1.48501	0.000115102			chr3	8902030	8902865	-1.39991	0.0218862
chr4	88689358	88690557	1.87404	0.000115292			chr8	99308058	99308363	-1.59654	0.0219729
chr4	16012255	16013251	1.91753	0.000115507			chr8	106494598	106495341	-1.58757	0.0220034
chr4	95334337	95334768	2.16056	0.000115551			chr4	105487053	105487619	-1.52857	0.0220175
chr11	94246847	94248437	1.7933	0.000115825			chr16	86448826	86449457	-1.19081	0.0220369
chr15	94107520	94107981	2.35227	0.000115825			chr1	81815179	81816235	-1.04247	0.0220692
chr6	108156716	108157649	1.44385	0.000115825			chr10	38699015	38699711	-1.29399	0.0220692
chr3	53741732	53742510	1.72098	0.000115904			chr3	144869831	144870284	-1.39638	0.0220692
chr3	55628592	55629111	2.03095	0.000116132			chr6	34616626	34619159	-1.01229	0.0221092
chr5	65107671	65108483	2.21488	0.000116132			chr11	63145458	63146811	-1.03533	0.0221257
chr1	109411416	109412818	1.53107	0.000116936			chr8	7944949	7945442	-1.76901	0.0221257
chr3	135179474	135180298	1.83555	0.000117088			chr8	37977079	37979716	-0.944475	0.0221618
chr13	109066687	109067791	1.52426	0.00011715			chr6	118837058	118837379	-1.72172	0.0222299
chr9	119732596	119733429	1.74204	0.00011715			chr16	79568399	79568737	-1.55007	0.0222311
chr6	107633868	107634269	2.22446	0.000117289			chr6	49915658	49917196	-1.04492	0.0222441
chr11	3906254	3908174	1.73814	0.000118637			chr16	24948955	24951241	-0.89736	0.0222497
chr11	34016859	34017429	2.64546	0.000118637			chr10	116119979	116120793	-1.27781	0.0222596
chr13	102322529	102323191	1.9725	0.000118724			chr1	88710719	88711042	-1.91135	0.022366
chr13	35824012	35825484	1.90197	0.000118952			chr10	70439444	70440436	-1.18614	0.0223891
chr19	4484720	4485684	1.74409	0.000119498			chr3	65402599	65403002	-1.70314	0.0224053
chr1	83902536	83904610	1.16159	0.000119985			chr14	100646281	100647094	-1.1543	0.0224142
chr6	37576997	37577640	2.52081	0.000119985			chr11	25569643	25570533	-1.31665	0.0224192
chr10	37270610	37271906	1.33322	0.000120051			chr3	30777605	30778001	-1.53304	0.0224192
chr4	116162794	116165585	1.55611	0.000120051			chr6	34619356	34626284	-0.796194	0.0225291
chr13	41718255	41719923	1.31325	0.000120587			chr10	29323403	29324148	-1.56745	0.0225475
chr4	129114001	129115081	1.83495	0.000121308			chr18	84499611	84500491	-1.22965	0.0225475
chr2	79012747	79013966	2.01394	0.000121745			chr13	102678779	102679414	-1.23129	0.0225564
chr6	120553637	120554823	1.54855	0.000121797			chr4	71466997	71467693	-1.18103	0.0225857
chr15	48983213	48984178	1.95322	0.000122872			chr13	19859114	19859354	-1.9026	0.0226418
chr18	89093677	89094311	1.90498	0.000122872			chr14	40067879	40068130	-2.07259	0.0226449
chr9	13233399	13234520	1.84174	0.000122872			chr16	92878296	92879126	-1.3821	0.0228361
chr6	115718112	115718800	2.14491	0.000122873			chr19	38397345	38398836	-1.01261	0.0228587
chr7	81587073	81588102	2.00734	0.000123001			chr6	36919899	36921040	-1.14111	0.0229078
chr2	19039678	19040631	1.57774	0.00012492			chr2	65030964	65031843	-1.51555	0.0229737
chr11	8804359	8804896	1.92144	0.000124961			chr2	125034610	125038573	-0.792405	0.0229737
chr13	33659348	33663413	1.33566	0.000124961			chr18	29036058	29036842	-1.21383	0.0230038
chr15	35882277	35882606	3.07411	0.000124961			chr19	43050777	43051533	-1.56886	0.0230237
chr4	71198864	71199421	1.34624	0.000126169			chr10	76538691	76539826	-1.10768	0.0230386
chr12	4589158	4589702	2.03934	0.000127099			chr18	51831818	51832468	-1.10399	0.0230386
chr6	30592642	30595137	1.48633	0.000127186			chr8	15010481	15013943	-0.72449	0.0230471
chr14	105923000	105923334	2.06444	0.000129418			chr2	69186997	69188194	-1.18123	0.023059
chr2	35686472	35689823	1.18798	0.000129418			chr18	58483762	58484300	-1.3791	0.0230873
chr12	77418923	77421124	1.49955	0.000129453			chr8	46396831	46397462	-1.28484	0.0231349
chr2	18420621	18422822	1.60744	0.000130835			chr15	36236345	36236597	-2.06904	0.0231535
chr10	96821952	96822547	1.91127	0.000130997			chr10	59857980	59859063	-0.974852	0.0231587
chr11	108666834	108667839	1.44713	0.000130997			chr2	127866836	127867751	-1.20342	0.0231727
chr3	108310919	108312362	1.5264	0.000130997			chr15	53446740	53447230	-1.55115	0.0232676
chr10	23937241	23938313	1.73745	0.000131052			chr2	124286482	124287994	-1.04649	0.0232868
chr8	59007081	59008383	1.16214	0.000131282			chr1	81535555	81536950	-1.08709	0.02337
chr1	4539480	4540628	1.37444	0.000131313			chr3	79505137	79505988	-1.44616	0.023453
chr5	45682517	45684837	1.71048	0.000131313			chr16	22326722	22328097	-1.18109	0.0234832
chr9	32478699	32481087	1.30885	0.000131313			chr4	84250456	84250859	-1.78251	0.0234832
chr11	116238152	116239286	1.5135	0.000131596			chr1	95925360	95925610	-1.78854	0.023501
chr12	55610566	55611527	2.23301	0.000131705			chr8	47830925	47831146	-1.93398	0.023501
chr5	119748992	119749733	1.90446	0.000131917			chr5	29639625	29640327	-1.30447	0.0235046
chr5	140740443	140741924	1.56157	0.000133964			chr14	118307458	118308983	-1.02708	0.0235212
chr8	86291659	86293290	1.82341	0.000134736			chr13	40994869	40997078	-1.00062	0.0235545
chr12	108613234	108613692	2.27969	0.000135023			chr18	80784107	80785161	-1.00763	0.0235545
chr15	103088056	103089539	1.54321	0.000136019			chrX	71359408	71359618	-1.63934	0.0235545
chr17	81953432	81954429	1.40014	0.000136019			chr19	26864641	26866060	-1.03433	0.0235599
chr4	114724472	114725901	1.28295	0.000136019			chr4	64776436	64776862	-1.49883	0.0235875
chr9	105423210	105425291	1.21522	0.000136058			chr4	151779713	151780189	-1.48597	0.0235875
chr10	104988619	104990139	2.03164	0.000136449			chr7	16595629	16601013	-0.721396	0.0235875
chr4	106916128	106917358	1.34145	0.000137381			chr2	56405144	56405701	-1.43169	0.0236095
chr6	47444375	47445089	1.50648	0.000137428			chrX	83865787	83866674	-1.30414	0.0236352
chr2	116709874	116710850	1.56562	0.000138073			chr7	87987856	87989052	-1.27062	0.0236389
chr5	58173112	58173657	4.007	0.000138073			chr9	93025384	93027211	-0.921462	0.0236389
chrX	77092421	77092805	2.39105	0.000138343			chr3	151731266	151732728	-1.26688	0.0236494
chr12	31771715	31772409	2.3076	0.000139348			chr6	118896869	118897655	-1.34489	0.0236494
chr17	53595750	53596580	2.03568	0.000139644			chr3	6591230	6591558	-2.00585	0.023667
chr2	120485465	120488035	1.87181	0.000139644			chr10	68449784	68451152	-1.35793	0.0237087
chr13	111360460	111361216	1.78458	0.000139669			chr1	135646459	135647125	-1.01511	0.0237131
chr3	84259537	84260457	2.05898	0.000139733			chr11	85769024	85769730	-1.19727	0.0237242
chr7	73625472	73626305	1.72592	0.000140369			chr3	45323016	45323585	-1.27084	0.0238861
chr10	86429744	86431028	1.44423	0.000140545			chr6	93185643	93186457	-1.25375	0.0238861
chr9	14930149	14930621	2.01189	0.000140545			chr19	50133637	50134817	-0.938902	0.0239129
chr10	77566416	77568588	1.54513	0.000141516			chr6	148543562	148544147	-1.54623	0.023964
chr8	82130187	82131856	1.25863	0.000142397			chrX	165835134	165835369	-2.05484	0.0239705
chr11	109787565	109788985	1.32231	0.000144222			chr1	108082848	108083099	-1.46231	0.0239975
chr4	58710959	58712759	1.53864	0.000144425			chr17	67291340	67291566	-1.86924	0.0239975
chr12	107142770	107144030	1.957	0.000144626			chr18	12694504	12695634	-1.1037	0.0239975
chr13	85823451	85823719	3.18056	0.000144626			chr2	94963473	94963786	-1.83982	0.0240134
chr5	115971459	115973363	1.21743	0.000144797			chr18	84406129	84406842	-1.34566	0.0240138
chr1	190942344	190943419	2.34075	0.00014615			chr13	113191459	113191837	-1.70634	0.024035
chr3	28324558	28325673	1.47973	0.00014672			chr14	47213630	47214385	-1.34529	0.0240504
chr9	37209303	37209838	2.27037	0.000146803			chr5	101541252	101541699	-1.61005	0.0240683
chr1	46023922	46024740	1.6166	0.000147343			chr19	33063298	33064416	-1.2809	0.0242119
chr16	18717404	18718935	1.81699	0.000148521			chr17	44729357	44729931	-1.47573	0.0242438
chrX	9729316	9730244	1.66089	0.000148521			chr1	188437538	188437848	-1.61037	0.024245
chr3	137198004	137198398	2.14325	0.000149444			chr13	49223043	49223633	-1.37637	0.024245
chr1	158881424	158884431	1.46414	0.000150672			chr3	24490514	24490729	-1.65771	0.024245
chrX	18219948	18221159	1.42588	0.000150672			chr6	122460166	122460747	-1.49207	0.024245
chr4	67683652	67684670	1.12885	0.000150887			chr19	28681609	28683635	-0.95837	0.0242501
chr1	29552682	29553085	2.26958	0.000151002			chr18	44595644	44596287	-1.20698	0.024278
chr6	22935812	22936296	2.41493	0.000152885			chr13	41771273	41771910	-1.13524	0.0243198
chr2	16424274	16424890	1.7127	0.000154217			chr6	94289126	94290279	-1.17192	0.0243316
chr8	122564349	122565579	1.88707	0.000154217			chr6	4380363	4382764	-0.865725	0.0244208
chr12	9398413	9399722	1.83719	0.000155383			chr18	50908729	50909684	-1.24119	0.0244641
chr4	94956987	94957617	1.59097	0.00015769			chr2	117764732	117765063	-1.85744	0.0244671
chr8	75583526	75585508	1.28561	0.000157748			chr2	150773003	150774073	-1.11527	0.0245129
chr4	142312635	142313893	1.89543	0.000158974			chr8	23754100	23755002	-1.26401	0.0245633
chr9	122625281	122626206	1.73174	0.000159041			chr3	136229414	136229915	-1.61098	0.0245638
chr15	12174805	12177210	1.59664	0.000159388			chr15	22652422	22653041	-1.38027	0.0245941
chr16	77715738	77716173	2.149	0.000159388			chr16	96408729	96409686	-1.17083	0.0246372
chr5	73755154	73756212	1.97468	0.000160975			chrX	158419441	158419741	-1.60345	0.0246372
chr12	87133266	87134982	1.36244	0.000161015			chr8	64215050	64216148	-1.06693	0.0247109
chr1	163647908	163649032	1.41099	0.000162792			chr1	54944549	54946051	-1.02756	0.024715
chr5	115631458	115635465	1.40715	0.000162792			chr11	16743276	16745580	-1.01098	0.024715
chr1	133991746	133993812	1.94678	0.000162857			chr3	138077264	138078032	-1.20024	0.024715
chr8	35911819	35912815	1.85098	0.000163034			chr8	117605022	117606233	-1.01188	0.024715
chr11	4498168	4498681	3.05146	0.000163611			chrX	84231051	84231357	-1.48225	0.024715
chr10	53927733	53928470	2.22602	0.000165009			chr3	30290638	30291950	-1.38273	0.0247709
chr1	36915707	36919548	1.05901	0.000165099			chr9	23774290	23774660	-1.49859	0.0247848
chr5	148199719	148201021	1.27142	0.00016574			chr5	107626242	107626784	-1.53526	0.0247869
chr10	40948867	40949247	2.64933	0.000165961			chr3	24503051	24504032	-1.07652	0.0248616
chr5	111935435	111936383	1.62857	0.000168884			chr12	53398663	53399671	-0.962211	0.0248633
chr6	5109331	5109684	2.8759	0.00016975			chrX	6076177	6076757	-1.48119	0.0248804
chr8	71130215	71131181	3.65909	0.00016975			chr4	139208519	139209468	-1.32924	0.0249079
chr8	109090288	109091106	1.83377	0.00016975			chr1	165612374	165613428	-1.22705	0.0249515
chr5	91629091	91629818	1.76097	0.000170488			chr8	46778092	46780491	-0.812183	0.0250013
chr18	39355913	39356803	2.19502	0.000170515			chr6	43764602	43765875	-0.992458	0.0250088
chr2	172237946	172239721	1.31882	0.000170515			chr4	102231129	102231916	-1.15231	0.0250096
chr7	4768156	4768529	2.51916	0.000170908			chr10	83423368	83423668	-1.8629	0.025046
chr9	5270388	5272315	1.71809	0.000171911			chr4	107236948	107239054	-0.886434	0.025046
chr13	31362358	31363198	1.54497	0.000172344			chr15	85335523	85336785	-0.941591	0.0250549
chr10	42183532	42184795	1.39569	0.000173451			chr3	29339425	29339648	-1.65857	0.0250586
chr15	19320857	19322217	1.63919	0.000173451			chr1	96262879	96263806	-1.0676	0.0251453
chr4	19754802	19755851	1.36881	0.000174319			chr12	113876420	113876839	-1.9138	0.0251489
chr3	23617676	23619362	1.42924	0.00017533			chr1	76410478	76410905	-1.44407	0.0251728
chr18	33328949	33330173	1.5773	0.000175991			chr15	62270069	62271249	-0.967897	0.0251871
chr18	67974862	67975322	1.7031	0.000175991			chr15	56270058	56270228	-2.04135	0.0252192
chr7	134369043	134369571	2.25719	0.000175991			chr12	4157418	4158712	-0.959225	0.0253233
chrX	12811879	12812645	2.04235	0.000176008			chr3	90401541	90402493	-1.12269	0.0253271
chr16	38367696	38369588	1.57871	0.000176329			chr13	63837003	63837612	-1.31801	0.0253762
chr11	94444605	94445144	1.82823	0.000176805			chr19	42937281	42937844	-1.26118	0.0253762
chr9	24825249	24826409	1.79137	0.000178016			chr7	119264279	119266569	-0.82941	0.0253777
chr17	26632137	26636610	1.20791	0.000179112			chr4	138624425	138624792	-1.93467	0.0253875
chr5	15977864	15978277	2.57246	0.000180182			chr4	17968488	17969092	-1.29454	0.0254044
chr19	34494626	34496214	1.29484	0.000181871			chr14	58961985	58962806	-1.13897	0.0254389
chr16	21357512	21360190	1.2505	0.000181904			chr3	141441234	141441709	-1.64664	0.025495
chr3	90216274	90218250	1.60845	0.000181904			chr13	32008836	32009712	-1.2252	0.0255062
chr16	13848393	13848770	2.93245	0.000183357			chr10	69576571	69577509	-1.01659	0.0255922
chr3	53248801	53249196	2.33096	0.000183508			chr11	90649150	90649689	-1.62772	0.0256187
chr19	25434834	25436030	1.57816	0.000184693			chr16	35632075	35633853	-0.91329	0.0256782
chr14	30388687	30389145	1.78779	0.000185088			chr11	18233541	18233809	-1.89429	0.0256893
chr16	90994584	90996380	1.47991	0.000186301			chr7	142366585	142367577	-1.29721	0.0256991
chr4	140371646	140373157	1.96849	0.000186992			chr16	90533003	90534179	-1.05806	0.0257043
chr11	121688997	121689217	2.76676	0.000187475			chr9	82477853	82478436	-1.16106	0.0257422
chr8	75623171	75623719	1.96117	0.000187475			chr3	152552696	152553321	-1.17668	0.0257785
chr16	73022496	73023558	1.33394	0.000188077			chr4	35080850	35081141	-1.74185	0.0257977
chr5	24686572	24687763	1.17864	0.00018813			chr6	78227618	78228763	-1.03807	0.0259022
chr7	28625622	28626134	2.10931	0.000188493			chr13	41610250	41611277	-1.26437	0.0259149
chr10	96999412	97001811	1.40087	0.000188719			chr7	146156099	146156774	-1.15778	0.0259275
chr9	6316993	6318469	1.31352	0.000188719			chr8	38074982	38076167	-0.98947	0.0259275
chr1	90493899	90497750	1.53045	0.000188837			chr10	39373425	39374411	-1.12013	0.0259532
chr16	87038588	87038952	2.47681	0.000189037			chr9	104095537	104097432	-0.903316	0.0260024
chr2	147245259	147245670	2.12906	0.000189094			chr12	106159698	106160015	-1.6722	0.0260365
chr1	121453812	121455072	1.41255	0.000189303			chr13	37394299	37395351	-0.908644	0.0260446
chr4	105136467	105137273	1.95628	0.000189856			chr15	63246796	63248144	-1.06027	0.02606
chr4	43617366	43618495	1.87989	0.000190055			chr10	29970510	29971097	-1.31567	0.0260708
chr6	94109315	94109889	2.14784	0.000191265			chr3	101912002	101912649	-1.16356	0.0261176
chr2	84233003	84233788	2.14924	0.000191732			chr12	93287371	93287999	-1.59387	0.0261765
chr5	65039474	65040121	1.64265	0.000191765			chr3	104787661	104788073	-1.26986	0.0262046
chr11	109207866	109209519	1.28433	0.000192263			chr3	107730371	107732893	-0.762961	0.0262066
chr14	86849979	86851188	3.41547	0.000193151			chr5	69089611	69090906	-0.946724	0.0262066
chr4	118946879	118948803	1.41222	0.000193151			chr7	87052394	87052752	-1.60316	0.0262072
chr1	186084225	186086017	1.2487	0.000197939			chr6	107269396	107270102	-1.24358	0.0262565
chr5	23414171	23415808	1.25198	0.000198185			chr3	83561424	83561798	-1.64573	0.0262669
chr9	32206883	32209255	1.72278	0.000198948			chr6	137435927	137437014	-1.09721	0.0262669
chr4	10291032	10291849	2.23727	0.000199845			chr7	131484976	131485334	-1.74113	0.0262669
chr12	81147474	81148244	1.53424	0.000200375			chr10	93876456	93877399	-1.09869	0.0262706
chr3	145210845	145211921	1.53178	0.000201523			chr15	53330328	53330883	-1.82408	0.0262706
chr17	74194865	74195618	2.31276	0.000202169			chr17	75676224	75677652	-0.902367	0.0263576
chr13	119168945	119169813	2.10905	0.000202405			chr1	133153555	133154831	-1.22662	0.0264217
chr14	18787412	18788201	1.7245	0.000202405			chr1	64906500	64907627	-1.04564	0.0264459
chr13	100531210	100532344	1.41842	0.000203002			chr1	132698961	132701368	-0.931109	0.0264459
chr4	39245052	39245615	1.85608	0.000203103			chr13	5725411	5726108	-1.19543	0.0264459
chr1	187278050	187279350	1.48742	0.000203911			chr9	87759897	87760668	-1.38123	0.0264459
chr12	30731461	30731650	3.19881	0.000203911			chr2	134589902	134590932	-1.14588	0.0264675
chr7	6790375	6791354	1.46778	0.000203911			chr10	66992143	66993092	-1.30679	0.0264865
chr18	39809926	39810455	2.04679	0.000205586			chr9	115224655	115224947	-1.70037	0.0264948
chr8	24468725	24469257	2.7556	0.000205848			chr4	90534958	90535357	-1.63906	0.02652
chr12	6253543	6254066	2.23605	0.000208957			chrX	48762049	48763497	-0.998068	0.02652
chr12	37731644	37732319	1.68679	0.000208957			chr8	124882826	124883548	-1.13059	0.0265891
chr1	99955507	99956698	1.48157	0.000209541			chr4	11056261	11056985	-1.30449	0.0266449
chr13	103976671	103977537	1.51343	0.000210586			chr9	113156919	113158388	-1.19659	0.0266489
chr8	126978878	126979890	1.23997	0.000210586			chr6	6500749	6501593	-1.22669	0.0267201
chr9	17030989	17031474	1.86032	0.00021123			chr16	55470798	55471980	-1.08511	0.0267438
chr19	59981675	59981894	2.45114	0.000211507			chr8	106260718	106260986	-1.70386	0.0267597
chr18	18656329	18657043	1.4858	0.000211789			chr6	99795325	99795823	-1.31157	0.0268161
chr4	92672954	92673283	1.68321	0.000215711			chr5	118850632	118851467	-1.12581	0.0268387
chr7	91007827	91008843	1.23267	0.000215711			chr8	96372652	96373246	-1.47101	0.0268648
chr10	105748271	105748688	2.54843	0.000218454			chr15	3827118	3828058	-1.44639	0.0269138
chr8	66239736	66240039	3.03812	0.000219305			chr9	64959517	64960405	-1.07153	0.026956
chr3	37230855	37231573	2.05008	0.000219356			chr1	88608719	88609417	-1.23168	0.0269791
chr15	57004101	57004861	1.61044	0.000220497			chr4	130534987	130535326	-1.541	0.0269791
chr11	54701301	54701933	2.08026	0.000222156			chr3	14948146	14948666	-1.28877	0.0269908
chr5	93224974	93225862	1.6625	0.000222156			chr14	24452131	24453438	-1.04542	0.027024
chr11	101050215	101053901	1.6707	0.000224606			chr14	102423850	102424362	-1.26426	0.0270244
chr1	31129309	31130671	1.55933	0.000226781			chr8	126695331	126697031	-1.02559	0.0270244
chr2	41237928	41238772	1.49426	0.000229014			chr4	35345976	35346271	-1.65461	0.0270578
chr5	50593743	50594871	1.37934	0.000229249			chr1	188272578	188274190	-0.875318	0.0270809
chr17	82017568	82018487	1.75239	0.000231672			chr7	118764265	118765067	-1.28276	0.0271194
chr9	58694439	58696073	1.81789	0.000231826			chr6	14581367	14583167	-1.13307	0.0272004
chr2	52473940	52474865	1.76462	0.000234607			chr14	33812421	33812855	-1.57437	0.0272782
chr16	31370152	31372254	1.77556	0.00023475			chr9	121871674	121872086	-1.50441	0.027304
chr1	23288718	23290392	1.83528	0.000234927			chr2	33687904	33688779	-1.24226	0.0273081
chr12	112331498	112333532	1.46098	0.000235268			chr3	59081681	59083445	-1.05347	0.0273081
chr18	68291829	68293162	1.7827	0.000235278			chr13	7993432	7993754	-1.83793	0.027318
chr1	174640996	174643122	1.11827	0.000237352			chr15	101288129	101289955	-1.00632	0.0273288
chr19	46627908	46628586	1.9805	0.000237352			chr2	125888413	125889291	-0.993548	0.0273342
chr3	121889539	121890524	1.38075	0.000237352			chr2	138420675	138420969	-1.5108	0.0274209
chr4	114766325	114770022	1.40977	0.000237352			chr15	26622531	26623006	-1.46617	0.0274489
chr7	50570821	50571587	1.91855	0.000237906			chr8	7240220	7241104	-0.956433	0.0274489
chr3	62237329	62238670	1.34733	0.00024212			chr15	56924479	56924748	-1.59618	0.0274651
chr17	87131179	87132132	1.28543	0.000242208			chrX	166336876	166337810	-1.14787	0.0274651
chr13	20867955	20868117	3.01599	0.000242259			chr9	22991590	22992043	-1.26853	0.0274685
chr2	85121283	85121612	2.48404	0.000243273			chr10	11748384	11749047	-1.3411	0.0275286
chrX	148966134	148966819	2.08077	0.000243273			chr2	48374515	48376943	-1.01507	0.0275339
chr11	34729555	34730576	2.10096	0.000244951			chr1	176547566	176548165	-1.35675	0.0275713
chr12	17512520	17514659	1.83141	0.000246401			chr15	53194352	53194781	-1.17043	0.0275894
chr2	165807969	165809173	1.49774	0.000249098			chr2	165928239	165928985	-1.19856	0.0275909
chr10	31712746	31713696	1.76259	0.000249501			chr1	54165931	54166419	-1.34681	0.0275932
chr10	43144258	43144741	1.7946	0.000252763			chr2	45222837	45224020	-1.18584	0.0276054
chr9	123742054	123742950	1.92199	0.000253235			chr8	66876808	66877462	-1.28589	0.0276203
chr10	74859766	74860319	1.79593	0.000254488			chr11	59205876	59209042	-0.892189	0.0276329
chr10	65808899	65809222	3.02266	0.000255098			chr14	106416524	106417123	-1.2247	0.027683
chrX	9484194	9484706	2.28782	0.000255098			chr5	136963391	136966221	-0.843313	0.0277095
chr1	30240976	30242040	1.40381	0.000256823			chr9	86666440	86667073	-1.18996	0.0277626
chr4	63199950	63200602	1.68395	0.000256886			chr9	13862996	13864117	-0.986554	0.0277677
chr4	41277562	41279055	1.4229	0.000257946			chr9	58285663	58286732	-0.978673	0.0277812
chr6	13565288	13568234	1.0902	0.000257946			chr5	32381187	32381650	-1.55721	0.0277888
chr4	94051851	94053057	1.62401	0.000259051			chr5	64217162	64219301	-0.8506	0.0277952
chr1	97498042	97498370	2.36328	0.00025916			chr10	66991179	66991924	-1.25183	0.0278191
chr4	91573845	91574095	2.89049	0.000259572			chr3	129643495	129644500	-1.08937	0.0278428
chr7	107054448	107058273	1.41128	0.000259572			chr16	92979715	92980307	-1.27639	0.0278548
chr3	132314383	132315550	1.31861	0.000260575			chr14	106083297	106084264	-0.982496	0.0278905
chr5	24802196	24803759	1.17662	0.000263181			chr1	182397952	182398456	-1.2951	0.0279626
chr5	135119465	135121243	1.84268	0.000264172			chr17	66139991	66141379	-0.966798	0.0279907
chr7	56874868	56875480	1.96166	0.000264172			chr8	99614931	99615771	-1.54509	0.0280347
chr8	131115502	131116704	1.25787	0.000264172			chr5	5423570	5424397	-1.36751	0.028093
chr14	62326702	62327721	1.22214	0.000269358			chr5	152177130	152178023	-1.07652	0.0281064
chr6	95632287	95633322	1.80618	0.000269843			chr8	59883967	59884709	-1.19908	0.0281501
chr6	133291550	133292597	1.44558	0.000270991			chr16	35101890	35103816	-0.875339	0.0281662
chr17	69376570	69377079	2.04053	0.000271427			chr10	68158025	68158996	-1.1398	0.0282516
chr14	14440923	14442597	1.46028	0.00027187			chr16	72261229	72261469	-1.75533	0.0283063
chr9	7533925	7534521	2.35141	0.00027187			chr15	8766157	8767663	-0.88516	0.0283409
chr8	9721701	9722231	1.92948	0.000272233			chr18	78963785	78965467	-0.968806	0.0283942
chr3	57408307	57409024	1.73289	0.000273095			chr3	39259163	39259615	-1.49606	0.0284287
chr5	58188920	58189910	1.47104	0.000273516			chr3	89255650	89256738	-1.12134	0.0284511
chr5	111264525	111265834	1.69574	0.000273609			chr6	92666860	92668332	-1.14084	0.0284511
chr9	40915777	40917737	1.6568	0.00027388			chr11	99961657	99962136	-1.7293	0.0284709
chr10	20309758	20310359	1.84566	0.000274814			chr13	100098208	100099112	-0.996136	0.0284754
chr9	10400117	10400467	2.23053	0.000274814			chr18	14241230	14241842	-1.25361	0.0284754
chr11	8676655	8677859	1.65309	0.000274971			chr9	85566992	85569517	-0.946672	0.0284754
chr13	110887308	110888477	1.22474	0.000275477			chr1	54862795	54864004	-1.11765	0.0284969
chr5	13987063	13987926	1.38118	0.000277184			chrX	139280940	139283521	-0.829606	0.0285161
chr12	84173024	84175338	1.34357	0.000277261			chr8	36960504	36960930	-1.44496	0.0285502
chr5	139505923	139507090	1.63987	0.00027732			chr11	105300322	105301818	-0.991817	0.0285613
chrX	53260961	53261344	1.97279	0.000277381			chr4	95379807	95380256	-1.33956	0.0285735
chr6	83583503	83585696	1.17462	0.000279694			chr3	141154027	141155499	-0.918753	0.0285746
chr13	110436757	110437505	1.36694	0.000280321			chr12	55016607	55018206	-1.0837	0.0285998
chr18	58501109	58501338	2.63414	0.000280321			chr9	105294318	105294683	-1.70874	0.0286981
chr3	85545734	85545972	2.43251	0.000280321			chr8	71149212	71150396	-1.01041	0.028744
chr5	134467263	134468161	1.49573	0.000280321			chr7	63344477	63344998	-1.20534	0.0287985
chr6	56867525	56868095	1.98936	0.000280321			chr3	18891129	18892803	-1.19307	0.0288098
chr8	90802587	90804189	1.66779	0.000280321			chr3	19782459	19783281	-1.08651	0.0288412
chr9	13326827	13328146	1.81124	0.000280321			chr1	146036121	146036488	-1.46903	0.028842
chr9	98389760	98391216	1.80594	0.000281426			chr18	70832628	70834141	-1.05737	0.0288823
chr12	112708972	112710446	1.28907	0.000282066			chr1	154405056	154406440	-0.996068	0.0289119
chr9	78826282	78826873	1.74709	0.000282578			chr11	65194270	65195096	-1.06899	0.0289119
chr6	18467621	18468086	1.87547	0.000282655			chr15	34637130	34637861	-1.23469	0.0289149
chr9	79534592	79536504	1.78701	0.000284179			chr14	95424091	95424911	-1.00265	0.0289289
chr17	82111327	82112102	1.48319	0.000284947			chr3	38196213	38196810	-1.32186	0.0289289
chr15	52244355	52245458	1.77191	0.000286548			chr14	76546570	76547362	-1.18447	0.0289343
chr6	144727494	144732103	1.16011	0.000286568			chr13	111780699	111781710	-0.921927	0.0289562
chr18	32803864	32804746	2.03589	0.000287127			chr15	43006677	43007128	-1.47653	0.0289658
chr6	32461001	32462850	1.36072	0.000288572			chr9	83457154	83458164	-1.07482	0.028992
chr12	93024474	93025492	1.47283	0.000290667			chr10	18872422	18873534	-0.976533	0.0290121
chr8	41090363	41091180	1.58786	0.000290667			chr10	56259782	56260367	-1.34428	0.0290121
chr11	66933774	66934840	1.65257	0.000291449			chr17	54327957	54329186	-1.09921	0.0290182
chr16	52012921	52014071	1.68425	0.000291449			chr11	120629467	120630021	-1.13399	0.0290619
chr6	11712689	11713339	1.90821	0.000292994			chr2	132818346	132819588	-0.90628	0.0290632
chr2	155567910	155569720	1.82455	0.000294267			chr10	96460452	96461260	-1.19965	0.0290747
chr18	9583120	9584239	1.56566	0.000295021			chr10	8188702	8191126	-0.871371	0.0291367
chr4	94567200	94568209	1.58845	0.000295152			chr12	61290264	61291498	-1.49792	0.0291377
chr2	128333112	128334206	1.81074	0.000295723			chr13	14557295	14557573	-1.69728	0.0291426
chr11	105403150	105403833	2.49195	0.000296988			chr1	166203684	166204150	-1.49294	0.0291596
chr1	71185431	71185979	1.83745	0.000297503			chr17	70470732	70471164	-1.65377	0.0292515
chr16	94780532	94781592	1.8512	0.000299958			chrX	159532377	159534037	-1.00951	0.0292717
chr5	53250603	53252000	1.29573	0.000299958			chr6	117452100	117452908	-1.45388	0.0292797
chr1	164246504	164247039	2.44341	0.000302344			chr16	90079000	90079690	-1.15564	0.029321
chr17	66032302	66033695	1.36143	0.000304351			chr1	79892510	79892805	-1.57699	0.0293293
chr6	100352660	100353100	1.9112	0.000304502			chr10	9181802	9182621	-1.09392	0.0293293
chr1	52130990	52131418	1.90189	0.0003059			chr6	51659747	51661654	-0.916555	0.0293293
chr2	24621196	24621717	1.81919	0.0003059			chr17	54281770	54282211	-1.28212	0.0293569
chr4	13676951	13679301	1.34603	0.0003059			chr3	100714448	100716020	-1.0416	0.0293727
chr4	124449039	124450282	1.711	0.0003059			chr13	5936369	5937374	-1.0013	0.0294218
chr6	30697532	30702723	2.84939	0.0003059			chr5	75226376	75227228	-0.982302	0.0294218
chr18	68991252	68992849	1.8331	0.000308121			chr4	49049674	49050983	-1.17341	0.0294225
chr11	20129326	20133202	1.62053	0.000310561			chr9	14348362	14349683	-1.0572	0.0294838
chr11	61863100	61865419	1.15552	0.000310561			chr16	71322369	71323101	-1.27099	0.0296412
chr14	107961716	107961880	3.01992	0.000310561			chr16	25934400	25934680	-1.69033	0.0296642
chr6	142928367	142929101	1.66122	0.000311181			chr6	117217444	117218862	-0.879634	0.0296642
chr10	49443461	49444022	1.88964	0.000313312			chr12	121000676	121002249	-1.29469	0.0296762
chr10	96943907	96945391	1.39318	0.000313803			chr14	90941675	90942036	-1.30263	0.0297255
chr3	147217086	147217481	1.71216	0.000316803			chr2	16173541	16174219	-1.36443	0.0297388
chr2	28655104	28655591	1.85883	0.000317735			chr9	108059650	108060629	-0.996298	0.0297746
chr5	33103327	33104967	1.26482	0.000317775			chr12	120623964	120625576	-1.19997	0.0297864
chr6	33558181	33559818	1.44928	0.000317775			chr14	65191598	65193459	-0.939581	0.0297866
chr9	3596141	3596371	2.83232	0.000321502			chr2	141340392	141341589	-1.2492	0.0298674
chr5	99954236	99956601	1.50042	0.000324758			chr9	67076413	67077734	-0.914951	0.0299251
chr14	37679946	37683044	1.07602	0.00032673			chr2	3739368	3740341	-1.25596	0.0299303
chr6	51439400	51440441	1.4495	0.000328725			chr13	53361495	53362882	-0.858655	0.0299494
chr9	58057238	58059082	1.36319	0.000331555			chr11	75308393	75309367	-0.980239	0.0300034
chr19	34336663	34338701	1.39355	0.000332439			chr2	134798167	134798619	-1.426	0.030079
chr1	97937324	97938723	1.44543	0.000333428			chr11	88717206	88719299	-1.0027	0.0300802
chr18	14006338	14010282	1.47731	0.0003353			chr3	65405453	65406008	-1.53391	0.0301154
chr8	66030747	66031174	2.72126	0.000335421			chr14	49706149	49706398	-1.53546	0.0301716
chr9	92669719	92670642	1.59888	0.000336851			chr3	38568582	38569265	-1.45748	0.0302277
chr2	78378585	78379095	1.86916	0.000337481			chr15	11459478	11460410	-1.08181	0.0303229
chr15	29367559	29367921	2.63714	0.000337562			chr4	80937279	80937446	-1.85632	0.0303249
chr15	57495104	57495780	2.0463	0.000337589			chr2	127974380	127974756	-1.31294	0.0303507
chr17	81661372	81661619	3.89572	0.00034016			chr3	119436682	119437004	-1.65727	0.0303938
chr18	69101925	69104507	1.30027	0.000340194			chr16	57801910	57802608	-1.05538	0.0304475
chr19	26781492	26781714	3.17115	0.000340194			chr10	119323447	119324336	-1.12494	0.0305105
chr11	3472623	3474057	1.52252	0.000342477			chr1	128407450	128409121	-1.04634	0.0305538
chr8	49092064	49093083	3.09315	0.000344185			chr8	130344498	130346041	-1.35327	0.0305967
chr11	97447342	97447532	2.90294	0.000344893			chr3	40403228	40403733	-1.17039	0.0306354
chr13	102394120	102394970	1.55947	0.000344893			chr15	75434793	75436269	-1.07774	0.0306497
chr6	40369595	40369921	2.4758	0.000344989			chr7	90364383	90365005	-1.17445	0.0306704
chr14	37471151	37471745	2.19479	0.000347327			chr15	27271135	27271651	-1.40246	0.0306819
chr3	25541665	25543213	1.13375	0.00034826			chr4	7392165	7392884	-1.33964	0.0307018
chr8	120900147	120901272	1.47262	0.000350413			chr10	68439065	68440113	-1.09906	0.03073
chr5	67828270	67829207	1.45245	0.000350987			chr18	74945896	74946480	-1.22349	0.0307481
chrX	97751666	97752327	1.80522	0.000350987			chr1	72155146	72155822	-1.21454	0.0307497
chr7	147308321	147309614	1.19938	0.000357326			chr1	61332865	61333141	-1.94144	0.0307807
chr14	89923610	89924366	2.11064	0.00035903			chr13	105362161	105363001	-1.26535	0.0308311
chr2	102381131	102382647	1.12869	0.000362483			chr17	48125673	48126409	-1.08617	0.0308311
chr4	109009163	109010066	1.40276	0.000362819			chr3	55189877	55190534	-1.25073	0.0308311
chr9	115617534	115618098	2.28608	0.000362841			chr15	64853328	64853874	-1.43865	0.0308408
chrX	149216208	149217349	1.32847	0.00036368			chr5	93053541	93053848	-1.40274	0.0308408
chr11	78641549	78647897	1.3915	0.0003639			chr5	139590850	139591261	-1.33522	0.0308408
chr4	59288506	59288698	3.34524	0.000364287			chr13	34714298	34715038	-1.2634	0.0308714
chr1	173364431	173372677	1.17276	0.000365729			chr14	59130155	59131069	-1.13126	0.030895
chr18	25732913	25733597	1.36386	0.000367793			chr8	23747434	23747620	-1.94424	0.0308999
chr16	45009580	45010161	1.77239	0.000369547			chr10	94018012	94018674	-1.00517	0.0309005
chr8	75178607	75180018	1.23978	0.000370354			chr3	123681150	123681831	-1.17298	0.030919
chr10	29413028	29413747	1.81771	0.000370494			chr18	42604368	42605068	-1.20845	0.0309283
chr9	121804323	121804970	2.30788	0.000370682			chr9	100576087	100576695	-1.06994	0.0309283
chr10	18024690	18025404	1.14294	0.000371783			chr10	119431037	119431486	-1.57122	0.0309662
chr6	18390689	18391396	1.68852	0.000371783			chr2	114890260	114890662	-1.65877	0.0310379
chr1	170666672	170667192	1.65037	0.000372538			chr16	93518848	93519606	-1.19608	0.031038
chr15	11574630	11574892	2.42865	0.00037344			chr7	57851017	57852013	-1.17633	0.0310386
chr9	48817897	48818550	2.06723	0.00037498			chr7	128693199	128693653	-1.46542	0.0310495
chr5	15692230	15694415	1.30515	0.000377949			chr13	24676638	24676909	-1.85506	0.0310526
chr18	69733710	69736434	1.44164	0.00037938			chr10	121596420	121597337	-1.11456	0.0310782
chr2	4353624	4355257	1.70768	0.000379788			chr16	58552984	58554197	-1.17181	0.031106
chr10	98663483	98665481	1.23062	0.000383282			chr16	57383464	57384809	-1.0086	0.0311183
chr15	38320213	38323099	1.13349	0.000384606			chr4	56496423	56497108	-1.13722	0.0311234
chr9	21661462	21662912	1.70894	0.000384719			chr6	117103030	117104261	-1.10883	0.0312766
chr19	15951177	15952992	1.4241	0.000386243			chr1	80780685	80781809	-1.20443	0.0313496
chr5	148729264	148730335	1.42634	0.000386243			chr18	34853172	34853420	-1.53833	0.0313496
chr1	193056630	193057564	2.05441	0.000392561			chr4	46857695	46858145	-1.34738	0.0313496
chr13	36024506	36024870	2.71474	0.00039257			chr14	61756064	61757890	-0.875155	0.0314197
chr19	32345982	32348029	1.81814	0.00039257			chr1	123137814	123138815	-1.12891	0.0314322
chr4	9635703	9636369	1.66165	0.000394344			chr15	79676008	79676687	-1.19293	0.031438
chr3	109846522	109848098	1.2457	0.000395726			chr19	41362956	41363780	-1.09735	0.0314643
chr9	27020760	27022266	1.42809	0.000396387			chr2	170413600	170414779	-1.14773	0.0315094
chr4	98098358	98099088	1.69099	0.000401848			chr15	27310360	27311920	-0.950779	0.0316095
chr3	66043245	66043743	1.53565	0.000402894			chr8	116488207	116488542	-1.51747	0.0316143
chr17	81584494	81586239	1.8073	0.000403565			chr2	125866246	125867427	-1.06014	0.0316237
chr3	152506522	152507614	1.51136	0.00040428			chr5	143849127	143850030	-1.15585	0.0316317
chr12	107477018	107477353	1.95106	0.000406012			chr7	136944843	136946429	-1.25447	0.0316351
chr19	60534879	60536501	1.46959	0.000406087			chr2	46293502	46294154	-1.15728	0.0316352
chr1	69443825	69446214	1.14461	0.000407571			chr8	32859842	32861830	-0.942794	0.0316352
chr8	17322895	17325164	1.28275	0.000407767			chr10	58445043	58446275	-1.0551	0.0316491
chr3	65661703	65663744	1.31058	0.00040894			chr14	13259467	13261180	-0.933311	0.0316491
chr4	55048088	55048771	3.21106	0.00040894			chr2	118494630	118495992	-0.870474	0.0317075
chr6	103917896	103918260	2.54985	0.00040894			chr18	19721372	19721691	-1.38101	0.0317511
chr7	140244338	140245127	1.8393	0.000409116			chr14	73075879	73076635	-1.1237	0.0317861
chr16	14021429	14022118	1.58023	0.000409559			chr3	87501832	87502720	-1.23955	0.0318543
chr13	117809310	117811786	1.2986	0.000409617			chr6	114243240	114243857	-1.24022	0.0318543
chr14	49598376	49599503	1.39819	0.000409626			chr6	145349448	145350141	-1.04857	0.0319033
chr18	55006210	55007444	1.58202	0.000409626			chr14	119250493	119251346	-1.0664	0.0319384
chr16	72406624	72407102	2.07733	0.000413568			chr16	42872033	42872583	-1.23477	0.0319514
chr17	91737240	91737599	2.70285	0.000413568			chr3	39039190	39039841	-0.940951	0.0319518
chr12	47520680	47520885	2.18445	0.000413673			chr1	176812333	176813079	-1.13997	0.0319814
chr14	29921760	29922427	1.96287	0.000414584			chr15	51679179	51679687	-1.13272	0.0319838
chr17	84768453	84770223	1.28321	0.000414826			chr5	140395551	140398248	-0.93392	0.0319838
chr6	43608338	43608543	3.32234	0.000418768			chr6	127236025	127237901	-1.19765	0.0319838
chr4	97765304	97765718	2.45567	0.000419857			chr8	124389428	124390047	-1.44095	0.032014
chr16	18111249	18113469	1.18783	0.000421627			chr12	101046022	101046797	-1.15323	0.0320172
chr2	148452579	148453246	1.5819	0.000421627			chr5	53942641	53942978	-1.59869	0.0320486
chr13	56675911	56678246	1.30909	0.000422764			chr13	94651846	94653140	-0.933372	0.0320628
chr5	54326016	54326797	1.61598	0.000422883			chr4	30506580	30507268	-1.0774	0.0320628
chr8	121833220	121834899	1.17035	0.000423036			chr3	55960076	55961001	-1.22577	0.0321411
chr9	84394665	84394955	2.62579	0.000424491			chr17	44499961	44500781	-1.16487	0.0321445
chr10	21672285	21672653	1.90346	0.000429285			chrX	50492855	50493399	-1.4228	0.032187
chr11	110735832	110736077	2.8477	0.00043356			chr11	65401475	65402265	-1.236	0.0321966
chr6	65533066	65533305	3.41201	0.00043356			chr6	6776530	6777479	-1.12748	0.0321966
chr18	88591598	88592357	1.40702	0.000434901			chr12	12265607	12265925	-1.57286	0.032271
chr11	111991501	111991704	3.33849	0.000435699			chr14	28511101	28512468	-0.869481	0.032271
chr10	10026906	10027646	1.51764	0.000436761			chr9	83201070	83202947	-1.01601	0.032271
chr7	108707970	108708518	1.9463	0.000439775			chr18	53082942	53083838	-1.41466	0.0323346
chr13	88989421	88989600	3.07504	0.000442919			chr4	99933550	99933842	-1.49627	0.0323929
chr7	95572432	95572792	4.22077	0.000443378			chr6	23062120	23062360	-1.85424	0.0324168
chr1	121143815	121144363	1.93886	0.000443736			chr6	98908105	98910002	-0.931057	0.0324318
chr18	33458865	33460358	1.45732	0.000443736			chr3	129348224	129350178	-0.856946	0.0324575
chr15	96588052	96589241	1.37723	0.000446682			chr6	4470794	4471933	-1.00405	0.0324575
chr6	57694984	57696141	1.7205	0.000446682			chr6	138718221	138718603	-1.47914	0.0324598
chr4	97276171	97277277	1.61727	0.000446965			chr7	125734351	125735014	-1.08589	0.0324854
chr3	139507313	139507756	2.555	0.000448274			chr8	110065504	110066613	-0.970801	0.0325315
chr15	92840466	92841681	1.53119	0.000451061			chr8	33606313	33606530	-1.91394	0.0325431
chr18	70438046	70438627	1.97397	0.000451061			chr2	164761118	164761999	-0.996585	0.0326168
chr7	13857137	13857320	2.73702	0.000451061			chr15	50542279	50542494	-1.48121	0.0326356
chr10	96712353	96712767	1.88298	0.000451514			chr6	32322574	32323170	-1.28339	0.0326356
chr3	53087866	53089063	1.44646	0.00045774			chrX	137455776	137456487	-1.37679	0.0326356
chr10	88580126	88581186	1.46465	0.000458312			chr7	131852191	131853195	-1.05023	0.0326391
chr4	126740910	126741564	1.89096	0.000459152			chr3	56106358	56107037	-1.53453	0.0326713
chr10	85821242	85823644	1.24773	0.000462708			chr3	83555235	83556757	-0.954219	0.0326875
chr13	26496575	26496861	2.91322	0.000462708			chr13	41880116	41880982	-1.28702	0.0327063
chr17	10234965	10235761	1.4041	0.000462708			chr15	56317096	56317743	-1.18622	0.03275
chr8	121127019	121127240	2.7054	0.000462708			chr18	50370289	50370603	-1.55913	0.0328047
chr9	88154158	88155317	1.37516	0.000467088			chr11	49045729	49047254	-0.910692	0.0328132
chr1	82812332	82813038	1.91741	0.000468646			chr4	70505897	70506080	-1.78298	0.0329087
chr17	32883992	32884277	2.57323	0.000471012			chr1	69274463	69274815	-1.47045	0.0329366
chr18	11722580	11723121	1.66974	0.000471272			chr9	34749938	34751276	-0.88205	0.0329366
chr18	75437544	75440296	1.38163	0.000471272			chr2	168563464	168563658	-1.82807	0.0330922
chr19	24069670	24070616	2.13289	0.000471272			chr8	111117896	111118715	-1.20612	0.0330939
chr11	91100207	91100775	1.42415	0.000471695			chrX	163148492	163148716	-1.49833	0.0330968
chr11	61451162	61451863	1.58104	0.000472365			chr17	49912574	49913127	-1.59758	0.0330981
chr17	29455364	29457878	1.30703	0.000472658			chr16	57050020	57050701	-1.14698	0.0331927
chr14	26536578	26539581	1.29861	0.000475754			chr3	66376935	66379316	-0.861292	0.0331927
chr13	100330571	100330925	2.14658	0.000476568			chr13	105768262	105768759	-1.58954	0.0332412
chr6	142704774	142706949	1.06338	0.000479254			chr1	135104901	135105382	-1.19741	0.0332879
chr1	157193883	157194956	1.41438	0.000480572			chr11	66170760	66172114	-0.961927	0.0332879
chr4	53836103	53837550	1.36012	0.000483169			chr13	30590072	30590959	-1.20552	0.0332879
chr4	108466135	108467205	1.79342	0.000483587			chr3	38043518	38045522	-1.03199	0.0333018
chr6	38313325	38313798	1.82203	0.000483607			chr3	146998200	146998451	-1.78086	0.033418
chr1	120967451	120968319	1.73293	0.000485601			chrX	10271607	10272287	-1.15771	0.0334252
chr2	74715044	74715755	1.90891	0.000486231			chr5	137037756	137039138	-1.13274	0.0335155
chr14	17313103	17314416	1.60422	0.000489049			chr5	32340783	32342148	-1.0306	0.0335401
chr2	113725762	113726841	1.25518	0.000490289			chr18	66346754	66349074	-0.845778	0.0335602
chrX	9063178	9064647	1.55825	0.000490289			chr15	43772855	43773782	-1.33448	0.0335656
chr8	125637674	125638756	1.42826	0.000490978			chr8	12572252	12573579	-1.01305	0.0335656
chr12	44303319	44303719	1.77527	0.000491482			chr1	171770045	171770867	-2.33251	0.0336907
chr1	187872286	187872958	2.07132	0.000492218			chr2	46376587	46377579	-1.17155	0.0337014
chr10	54122357	54124558	1.35092	0.000492218			chr12	74479738	74481641	-1.02516	0.0337124
chr15	58035079	58037223	1.6375	0.000492976			chr17	46098664	46099243	-1.2701	0.0338479
chr4	81475461	81476747	1.56937	0.000493183			chr7	136821749	136823304	-0.954649	0.0338706
chr2	163405299	163406743	1.13819	0.000495484			chr11	112887843	112888966	-0.924324	0.0338907
chr6	51582995	51584268	1.82332	0.000495484			chr13	77078327	77079076	-1.09776	0.0338907
chr13	9026065	9027178	1.58595	0.000500787			chr3	4683233	4683758	-1.11553	0.0339323
chr15	60476821	60477142	1.98621	0.000502807			chr19	30058986	30059429	-1.30101	0.033951
chr8	47209065	47209535	2.05244	0.000502807			chr2	58103724	58103926	-1.66038	0.0339537
chr10	5453833	5455194	1.34186	0.000502982			chr13	56475430	56476274	-1.01647	0.0339543
chr10	82545736	82548498	1.38946	0.000502982			chr18	78464124	78465647	-0.88757	0.0339543
chr3	9401748	9404166	1.48929	0.000503349			chr3	116704462	116705471	-1.05895	0.0339759
chr5	104524626	104525893	1.56455	0.000505255			chr15	5264652	5265882	-1.07678	0.0340015
chr13	61035925	61039082	1.23493	0.000507572			chr14	67185494	67185827	-1.90707	0.0340027
chr5	108401018	108402678	1.19992	0.000507572			chr15	96704000	96705593	-0.903832	0.0340027
chr12	55554059	55555318	1.51971	0.000507719			chr10	98466914	98468233	-0.922164	0.0340559
chr5	39739603	39740548	1.59809	0.000509109			chr2	55421514	55422618	-1.07362	0.0340754
chr4	144789859	144792238	1.28742	0.000509891			chr1	171656296	171657696	-1.20247	0.0340964
chr19	13990842	13992316	1.28583	0.000511193			chr13	47950245	47951851	-0.99587	0.0341556
chr15	3382900	3386459	1.22725	0.000514385			chr2	53097049	53098100	-1.01103	0.0341822
chr18	55549210	55549846	2.38332	0.00051439			chr19	20577526	20577953	-1.47704	0.0342387
chr13	111878786	111879175	3.89954	0.000515542			chr10	19609696	19610207	-1.48077	0.0342613
chr7	104503145	104504581	1.26816	0.000515948			chr8	105428524	105429083	-1.35847	0.0342613
chr14	65258274	65259273	1.07109	0.000516201			chr16	63954005	63954426	-1.6029	0.0342799
chr14	86852836	86853760	2.96093	0.000516201			chr1	120341123	120342759	-0.965395	0.0343203
chr2	51418707	51419387	1.82404	0.000517481			chr1	25871989	25872288	-1.61097	0.0343438
chr16	90759645	90761923	1.60224	0.000519817			chr3	151594040	151594206	-1.77413	0.0343731
chr10	96945682	96948488	1.4319	0.000524769			chr16	44387749	44388138	-1.48944	0.0344033
chr2	132424702	132425308	1.3827	0.000525732			chr16	18543069	18544244	-0.961995	0.0344258
chr5	131728553	131728790	2.33246	0.000526411			chr1	171858264	171858917	-1.20451	0.0344716
chr1	53845583	53846413	1.41854	0.000526677			chr18	76117418	76119069	-0.920099	0.0344723
chr1	60709399	60710116	1.53222	0.000528001			chr7	73932678	73932938	-1.81733	0.0344794
chr1	54747398	54747881	2.60675	0.000528923			chr3	38942619	38942802	-1.67003	0.0344796
chr2	90922707	90923989	1.55188	0.000529348			chr2	4362264	4363454	-0.970286	0.034577
chr3	108928448	108929211	1.72754	0.000529348			chr14	11482230	11482705	-1.34434	0.0346663
chr3	101988746	101989270	1.49878	0.000529774			chr10	13066495	13066731	-1.85431	0.0346775
chr13	62980925	62982269	1.64412	0.000537219			chr13	70896877	70897526	-1.49267	0.0346911
chrX	165543920	165544770	1.3556	0.000537671			chr7	118759834	118760507	-1.0408	0.0346911
chr3	135746471	135748681	1.20662	0.000537861			chr3	122400716	122401027	-1.76551	0.034697
chr5	53021120	53022492	1.22684	0.000537861			chr11	8146992	8148274	-0.977946	0.0347429
chr3	8885712	8886156	2.29996	0.000538533			chr3	40326772	40327723	-1.24084	0.0347519
chr12	81094514	81095672	1.43564	0.000544979			chr13	114017253	114017690	-1.36313	0.0348054
chr11	45005037	45005796	1.72972	0.000548186			chr7	81638603	81639128	-1.3486	0.0349553
chr2	150837042	150837303	2.53984	0.000548186			chr17	14602088	14603470	-0.975663	0.0349801
chr19	23594784	23595839	1.56195	0.000551317			chr17	75777960	75778366	-1.69702	0.0349801
chr13	93005824	93006705	1.33604	0.000554671			chr12	98755438	98756234	-1.13827	0.0350723
chr19	14194973	14196214	1.37991	0.000554671			chr10	87508819	87509351	-1.38692	0.0351023
chr5	28032782	28038589	1.25752	0.000554671			chr1	175645443	175645911	-1.48432	0.0351025
chr2	164564903	164566515	1.14848	0.000556694			chr17	80360114	80361473	-1.01341	0.0351288
chr5	65745034	65746473	1.26423	0.000556694			chr1	165052776	165054642	-0.941845	0.0351533
chr5	142550401	142552164	1.19718	0.000559121			chr11	56539173	56539933	-1.17782	0.0351533
chr1	88753911	88754895	2.01991	0.00056074			chr13	48050026	48050783	-1.1979	0.0351533
chr2	131268473	131270186	1.20857	0.00056074			chr10	22914519	22915835	-1.04448	0.0351809
chrX	160015750	160016256	2.27468	0.00056074			chr13	54152396	54152806	-1.42905	0.0351809
chr8	110315251	110316873	1.18098	0.000561103			chr11	52042147	52042809	-1.34824	0.0352068
chr11	34069233	34070447	1.36201	0.000564139			chr2	148169172	148169510	-1.34093	0.0352261
chr4	93602500	93602676	2.95183	0.000565089			chr2	140744628	140745080	-1.36441	0.0352876
chr2	164556909	164557397	1.75627	0.000569728			chr15	63068180	63069125	-1.1468	0.0352907
chr11	67391409	67392255	2.00458	0.000569885			chr4	86040410	86041243	-1.06557	0.0352907
chr6	5623864	5624472	1.92679	0.000570877			chr1	16238657	16240039	-0.937153	0.0353119
chr7	97185076	97185373	2.11809	0.000571109			chr15	56806813	56807903	-0.994008	0.0353489
chr1	90831749	90832730	1.41875	0.000571968			chr10	91775079	91775290	-1.7052	0.0353522
chr17	64264732	64264922	2.9763	0.000573257			chr11	43040378	43040886	-1.26439	0.0353522
chr11	96852669	96855062	1.19503	0.000577192			chr5	144444174	144445646	-0.930128	0.0353607
chr2	119431184	119431644	2.38154	0.000577192			chr15	27625714	27626786	-1.11889	0.0353837
chr7	118903272	118903881	1.46783	0.000577192			chr4	116679577	116680197	-1.30926	0.0353857
chr8	83431687	83432825	1.53158	0.000577192			chr13	41959966	41961130	-1.36112	0.0353992
chr8	119606109	119608502	1.32525	0.000577192			chr13	113301941	113302507	-1.37765	0.0354055
chr5	15952591	15953233	1.60656	0.000577517			chr16	25844327	25844879	-1.20339	0.035429
chr7	29194646	29197454	1.23494	0.000578208			chr15	51593056	51594114	-1.12433	0.0355256
chr14	103282399	103282955	1.74926	0.000579777			chr14	76731304	76732280	-1.16404	0.0356209
chr2	136658533	136659129	1.58669	0.000580263			chr2	67786288	67787194	-1.07547	0.0356559
chr9	61592918	61593805	1.45012	0.000580263			chr3	80435202	80435837	-1.08486	0.0356559
chr15	3880043	3880996	1.78802	0.000580819			chr12	9198366	9199308	-1.10081	0.0356666
chr1	63033975	63034857	1.22032	0.000583313			chr2	110028437	110029104	-1.3388	0.0357416
chr2	68633525	68634757	1.28926	0.000584246			chr2	75061035	75061531	-1.42206	0.0358067
chr16	18513634	18514349	1.66934	0.000586232			chr11	83690809	83693136	-0.873855	0.0358114
chr18	74119446	74119943	1.81931	0.000592904			chr19	28268718	28268920	-1.97649	0.0358561
chr12	109378077	109378893	1.85486	0.000593879			chr3	127076919	127077557	-1.07155	0.0358638
chr1	62730346	62731093	1.64936	0.000597298			chr7	101375517	101375966	-1.82492	0.0358922
chr2	28035184	28036163	1.40706	0.0006026			chr8	44032291	44032733	-1.28954	0.0359202
chr5	97145131	97146666	1.64988	0.0006026			chr3	75488851	75490057	-1.07923	0.0359556
chr5	140930188	140930784	2.07558	0.000613036			chr2	147553139	147553697	-1.24774	0.0359604
chr6	50840295	50841317	1.75578	0.000614376			chr3	107499911	107501192	-0.907005	0.0360733
chr7	134424527	134424960	2.54239	0.000614376			chr13	97577967	97578656	-1.24162	0.0361441
chr3	101169820	101170904	1.63732	0.000615726			chr15	28052805	28053260	-1.54606	0.0361467
chr4	15231966	15232591	1.74805	0.000615726			chr17	45363505	45366986	-0.867238	0.0361693
chr15	80805384	80806348	1.33016	0.000616036			chr2	75244739	75245846	-1.01958	0.0361693
chr12	103664287	103668800	1.5756	0.00061607			chr6	84053680	84054362	-1.25859	0.0361786
chr8	131064969	131066050	1.29588	0.000617012			chr3	132539730	132540893	-0.929401	0.0362053
chrX	71852267	71852665	2.48208	0.000617012			chr9	84216713	84217180	-1.21247	0.0362053
chr9	121335178	121336970	1.45262	0.00061828			chr3	129148796	129149348	-1.24013	0.0362635
chr14	56540931	56541978	1.60377	0.000623866			chr6	63116507	63117294	-1.27173	0.0362873
chr13	64664437	64666453	1.44749	0.000624131			chr3	99159026	99159550	-1.57137	0.0362955
chr18	55548092	55548383	2.58434	0.000630611			chr10	16726866	16727175	-1.53867	0.036313
chr17	27779012	27780485	1.16483	0.000631181			chr6	18252008	18253798	-0.932606	0.036313
chr15	66612763	66614206	1.28534	0.00063244			chr8	71153586	71153881	-1.36444	0.036313
chr2	71702372	71703711	1.52127	0.000636921			chr7	119093640	119094040	-1.39019	0.0363136
chr10	76683657	76684487	1.72405	0.000637275			chr11	40211064	40211558	-1.24582	0.0363511
chr5	33292520	33294112	1.16222	0.000637275			chr18	35447044	35448356	-0.81752	0.036352
chr10	66359312	66360733	1.33091	0.000638828			chr16	15540560	15541008	-1.58089	0.0364583
chr2	51909094	51909531	1.64939	0.000641452			chr1	82001533	82001857	-1.84347	0.0364596
chrX	124625124	124625396	2.39498	0.000646124			chr6	98503758	98504341	-1.16212	0.0365323
chr1	180698016	180698637	1.59473	0.000646882			chr6	36795374	36795580	-1.86265	0.0366152
chr10	42018890	42021033	1.08157	0.000647023			chr13	114881000	114881662	-1.19158	0.0366205
chr10	57867379	57869540	1.66704	0.000650953			chr13	64489599	64490751	-1.00074	0.0366352
chr11	54697975	54699271	1.08501	0.000652082			chr12	43047686	43048180	-1.3452	0.0366457
chr13	28594047	28594426	2.0292	0.000652082			chr16	90584189	90584612	-1.61834	0.0366457
chr19	11395425	11396236	1.18676	0.000652082			chr16	52357421	52357709	-1.79205	0.0367633
chr2	35890509	35892768	1.21794	0.000652082			chr6	59401245	59402421	-1.04936	0.0367856
chr7	133466879	133469474	1.18493	0.000653403			chr1	141073363	141074339	-1.01101	0.0368014
chr5	33535923	33536972	1.20498	0.000655051			chr14	61864420	61864806	-1.26266	0.0368935
chrX	149689954	149690758	1.50383	0.000655754			chrX	164222108	164222398	-1.63693	0.0369442
chr10	91657874	91658228	2.11656	0.000657179			chr14	74950570	74951360	-1.32065	0.0369805
chr18	38908548	38909772	1.86299	0.000657179			chr13	6028287	6029803	-0.998834	0.0369983
chr4	28736079	28737157	1.30226	0.000657179			chr3	81605901	81606393	-1.40913	0.0369983
chr19	36317054	36317920	1.33777	0.000657195			chr19	28357499	28359543	-0.940375	0.0370106
chr6	93100251	93100980	2.26101	0.000657195			chr8	18730719	18731699	-1.00422	0.0370396
chr4	129122146	129126322	1.32845	0.000658029			chr9	111724687	111724937	-1.39445	0.0370396
chr6	149182218	149183209	1.90244	0.000660796			chr3	122089455	122089685	-1.55321	0.0370429
chr12	36383447	36384391	1.49515	0.000663425			chr9	73782576	73782921	-1.68499	0.0370702
chr15	35945157	35946989	1.0768	0.000665306			chr13	39271267	39271578	-1.71589	0.0370741
chr14	122053278	122054651	1.59395	0.00066571			chr6	117444202	117445697	-1.13079	0.037075
chr3	31162610	31163194	1.7761	0.000666863			chr6	77292402	77292986	-1.28436	0.0370869
chr6	87690227	87691309	1.77971	0.000666869			chr4	18703250	18704414	-1.14492	0.0371331
chr17	43538453	43539513	1.45546	0.000667991			chr8	14467922	14468927	-0.952434	0.0372356
chr6	54422910	54423909	1.57405	0.000669697			chr10	30977241	30977743	-1.13093	0.0372666
chr10	86267815	86268462	1.61396	0.000670042			chr18	56955463	56956398	-1.01826	0.0373044
chr7	109019257	109020469	1.40583	0.000672295			chr9	113599830	113600786	-1.06486	0.037326
chr15	33975742	33977428	1.67576	0.000674732			chr8	90881234	90882264	-1.09586	0.0374067
chr15	12153398	12156038	1.51792	0.000674856			chr4	45916162	45916512	-1.39668	0.0374414
chr14	120622962	120624475	1.14719	0.000675494			chr2	142280643	142281081	-1.47019	0.0374525
chr1	193703902	193706355	1.03259	0.000676746			chr2	103359015	103359356	-1.57543	0.0375227
chr7	72784426	72785177	1.8977	0.000677189			chr8	85151766	85152290	-1.14901	0.0375227
chr7	82073257	82074745	1.27318	0.000678039			chr11	113407570	113408405	-0.978585	0.0375404
chr18	60855820	60857818	1.34014	0.000679755			chr2	14642098	14642572	-1.4321	0.0375404
chr15	19551157	19553082	1.38111	0.000684195			chr2	160371261	160371517	-1.91077	0.0376005
chr15	59785561	59786084	2.27835	0.000684195			chr15	25859776	25860227	-1.43161	0.0376221
chr15	98370641	98372984	1.02122	0.000685276			chr15	83497171	83498450	-0.979095	0.0376264
chr5	108187937	108189037	2.83779	0.000685276			chr5	147788254	147788578	-1.45947	0.0377524
chr5	91286156	91289105	1.18193	0.000686502			chr15	63348565	63349386	-1.04091	0.0379077
chr9	70179118	70180448	1.26192	0.000686682			chr2	117500349	117501235	-1.32593	0.0379077
chr15	78142208	78143463	1.35711	0.00068683			chr1	37410199	37410961	-1.06183	0.0379807
chr10	119158996	119160126	1.25084	0.000689128			chr1	186358037	186358754	-1.30888	0.0380123
chr6	37812846	37814633	1.53853	0.000689128			chr2	156799136	156801024	-0.956842	0.0380782
chr13	45537770	45539140	1.49681	0.000692833			chr18	28820245	28821102	-1.08975	0.0381526
chr15	97493752	97495566	1.07415	0.000692833			chr4	153429593	153433009	-0.879585	0.0381623
chr19	56559534	56562254	1.45551	0.000692833			chr10	29598525	29598843	-1.3104	0.0382728
chr4	46643892	46645829	1.3443	0.000692925			chr11	46952621	46953727	-0.91106	0.0382728
chr8	14787479	14788794	1.1641	0.000692925			chr13	119906553	119907613	-1.10892	0.0383052
chr1	36935891	36937018	1.55985	0.000696876			chr4	80688123	80688936	-1.26826	0.0383498
chr15	97421022	97422141	1.91387	0.000700718			chr19	37168818	37170003	-1.23751	0.0384319
chr6	12068131	12069582	1.36757	0.000700718			chr3	21443417	21445037	-0.97617	0.0384781
chr2	24285129	24285936	2.0569	0.000701507			chr9	85888417	85888954	-1.54832	0.0384815
chr3	101444544	101445275	1.83537	0.000701507			chr17	74017450	74017704	-1.73777	0.0385018
chr9	66633516	66633854	2.00141	0.000701979			chr3	122948369	122949151	-1.13751	0.0385357
chr11	70098304	70098789	2.18786	0.000704083			chr7	119023199	119024696	-0.97444	0.0386141
chr8	64094438	64096138	1.61165	0.00070878			chr15	42200687	42202309	-0.991089	0.0386551
chr2	35011957	35013013	1.384	0.000710219			chr15	83509890	83511043	-0.961856	0.0386738
chr5	86497272	86498246	1.49715	0.000719166			chr3	118034287	118036049	-0.94769	0.0387486
chr1	166050433	166051334	1.76005	0.00071957			chr3	146908867	146909844	-1.19474	0.0387486
chr14	64575952	64578832	1.60739	0.000720569			chr2	14659889	14661415	-0.908315	0.0387488
chr8	55113884	55114450	1.30256	0.000723905			chr4	76412466	76413391	-1.29198	0.0387859
chr15	55222984	55223578	1.63362	0.000723958			chr19	40358006	40360312	-0.801313	0.038847
chr2	29303317	29305024	1.18821	0.000725925			chr11	88208037	88209079	-0.97216	0.0388579
chr1	158947629	158947976	2.04448	0.000727254			chr4	126792783	126793331	-1.34734	0.0388624
chr1	89522856	89523434	1.57649	0.00072838			chr10	91321449	91322378	-1.15926	0.0388774
chr16	38036135	38037062	1.55382	0.000730832			chr13	49640822	49642482	-0.918625	0.0388774
chr11	109477837	109478582	1.67892	0.000732322			chr2	141554081	141556531	-0.892438	0.0388828
chr16	58346946	58347539	1.47955	0.000733595			chr8	14411782	14412278	-1.33949	0.0389398
chr2	164684765	164689128	1.07308	0.000740852			chr16	24066846	24067438	-1.15944	0.0389563
chr8	114411080	114412573	1.79121	0.000743271			chr1	81751961	81752822	-1.01436	0.0391225
chr5	24543436	24543824	2.0417	0.000744579			chr5	111626155	111626661	-1.2216	0.0392175
chr13	99392578	99394262	1.41411	0.00074487			chr16	95799429	95800077	-1.10112	0.0392369
chr6	116139310	116140421	1.56792	0.000749949			chr18	52790778	52791230	-1.69253	0.0392548
chr9	92308425	92309289	1.75406	0.00075153			chr9	102676576	102677133	-1.25075	0.0392858
chr11	99334202	99335256	1.24959	0.000752621			chr15	71532964	71533814	-1.03651	0.0393588
chr7	16839183	16840653	1.09035	0.000752621			chr14	29543910	29545103	-0.976304	0.0394539
chr14	86338515	86338867	3.31194	0.000753831			chr17	82301354	82302075	-1.11019	0.0394544
chr14	24284354	24284769	2.05485	0.000755612			chr5	4307651	4307962	-1.75597	0.0394544
chr10	84668130	84668621	1.95809	0.000757083			chr7	79623781	79624264	-1.68116	0.0394544
chr4	154254536	154256352	1.3525	0.000757083			chr9	83957716	83958212	-1.43137	0.0395223
chr12	8061228	8062245	1.47504	0.000767836			chr18	50987646	50989028	-1.22175	0.0395305
chr11	61570333	61571614	1.30729	0.00076921			chr4	68923843	68924307	-1.64698	0.0395771
chr1	162926302	162926949	1.74808	0.000769543			chr11	89832007	89833170	-1.10578	0.0395822
chr10	120110228	120110561	1.98519	0.000770966			chr5	135347975	135349208	-1.17868	0.0395822
chr4	106143247	106144028	1.94992	0.000770966			chr19	36794688	36796042	-0.964245	0.0396887
chrX	17756621	17757006	2.53162	0.000772215			chr2	20922705	20923465	-1.22098	0.0397329
chr7	142360305	142361660	1.3249	0.00077406			chr17	51899514	51900500	-1.14914	0.0398021
chr11	58714666	58714893	1.7326	0.00077799			chr6	16503958	16504288	-1.73486	0.0398588
chrX	53699234	53700715	1.9154	0.000782044			chr12	26675737	26677267	-0.991198	0.0398756
chr11	74922248	74923170	1.45397	0.000782626			chr14	17517166	17518362	-1.06803	0.0398932
chr11	75748953	75750136	1.65655	0.000782626			chr6	127836691	127839143	-0.850818	0.0399656
chr16	8203779	8204326	1.93467	0.000785069			chr18	79127609	79129076	-0.922762	0.0399707
chr1	73315968	73316238	2.59951	0.000785446			chr8	127666701	127667156	-1.49625	0.0401201
chr6	137079367	137080604	1.40134	0.000790321			chr15	62892399	62893056	-1.15883	0.0401564
chr1	171915969	171916870	1.17574	0.000790926			chr18	8327788	8328941	-1.06042	0.0401564
chr15	12359474	12360002	1.65027	0.000801244			chr11	20916517	20916870	-1.65383	0.0401669
chr4	16006477	16007229	1.68711	0.000802261			chr10	23269535	23269885	-1.52017	0.0401717
chr13	43931650	43932334	1.43698	0.000806798			chr17	52090658	52091178	-1.21549	0.040176
chr14	16264305	16265913	1.45779	0.000808918			chr1	115916483	115916685	-1.85247	0.040232
chr9	95068813	95069392	1.82685	0.000810266			chr18	24787931	24789072	-0.877096	0.040248
chr7	123641214	123641647	1.88853	0.00081162			chr3	152535639	152535850	-1.37008	0.0403091
chr16	58692585	58692904	2.17912	0.000819477			chr2	128386874	128387092	-1.70729	0.0403625
chr19	46801685	46803974	2.78109	0.000819506			chr2	135710494	135711983	-0.935306	0.0403625
chr5	65502829	65504028	1.38203	0.000821736			chr11	120611895	120613499	-0.881422	0.0404452
chr10	40928521	40929994	1.49991	0.000823929			chr14	78041267	78041542	-1.54993	0.0405576
chr16	48257392	48257745	2.344	0.000823999			chr15	8220717	8222151	-0.972743	0.0405578
chr11	62799986	62800636	1.7865	0.000824223			chr8	87239860	87241336	-0.963183	0.0405879
chr8	37766366	37766644	2.1065	0.000831325			chr13	9428597	9429573	-1.15648	0.0406716
chr18	70214654	70215335	2.83161	0.000836256			chr7	102887013	102888208	-0.952781	0.0407787
chr13	81470848	81471614	1.47096	0.000837015			chr1	122870785	122871578	-1.05527	0.0408166
chr11	115823990	115828106	1.01034	0.000840389			chr10	55067891	55068425	-1.31559	0.0408166
chr8	117764334	117765246	1.7112	0.000840735			chr1	171760868	171762224	-1.03823	0.04082
chr9	60418663	60419476	1.57639	0.000843945			chr11	43082563	43083813	-1.06121	0.0408908
chrX	82452121	82452631	1.69002	0.000848314			chr10	40036420	40037496	-1.04368	0.0408932
chr13	29918092	29918670	2.17058	0.000850216			chr6	117567231	117568440	-1.18693	0.0408932
chr19	37649387	37649628	1.86449	0.0008511			chr6	16652973	16653599	-1.4478	0.0409974
chr9	40584091	40584840	1.56954	0.0008511			chr8	122000508	122000913	-1.49291	0.0410267
chr14	109833205	109833922	1.31437	0.000851111			chr12	71799137	71800313	-0.927353	0.0410615
chr14	60765099	60765672	2.25046	0.000854485			chr16	93591957	93592528	-1.07066	0.0410615
chr2	73929430	73929683	2.08367	0.000854485			chr16	8851321	8852501	-0.916753	0.0410676
chr16	43624577	43625989	1.4408	0.000856492			chr17	64458035	64458511	-1.38028	0.04109
chr18	64545181	64545998	1.95859	0.000857322			chr15	50496081	50496769	-1.23148	0.04111
chr16	39122634	39125194	1.16714	0.000857386			chr4	120247108	120247356	-1.81751	0.0411217
chr1	44997145	44997430	2.44569	0.000860365			chr14	102144810	102146508	-1.05831	0.0411464
chr4	40276668	40277264	2.14684	0.00086212			chr12	4191547	4194023	-0.764291	0.0411566
chr10	61512250	61513524	1.36094	0.000864516			chr18	80326008	80326912	-1.14992	0.0413079
chr18	80277796	80278534	2.20802	0.000864516			chr5	67172525	67173480	-1.00569	0.0413393
chr8	114073531	114075121	1.39059	0.000865427			chr17	75448521	75449470	-1.19744	0.0413455
chr1	195458156	195458609	2.15611	0.000873378			chr18	43023591	43024877	-1.01311	0.0413455
chr2	91281708	91282812	1.11853	0.000877574			chr4	106298659	106299299	-1.34217	0.0413613
chr13	15271163	15273917	0.98393	0.000879131			chr6	7444126	7444773	-1.01078	0.0413613
chr1	174566048	174566928	1.30039	0.000880635			chr8	84965432	84966217	-1.23264	0.0413784
chr3	19649698	19650662	1.68684	0.000882931			chr7	141154611	141156623	-0.945835	0.0414005
chr4	54915877	54916556	1.86027	0.000888918			chr11	117522304	117522641	-1.70744	0.0414086
chr2	135947651	135948006	2.13534	0.000891806			chr1	163485333	163485721	-1.30737	0.0414176
chr2	146697163	146699481	1.43097	0.000891806			chr10	125219388	125220423	-1.18674	0.0414462
chr5	137526748	137549346	0.94161	0.000893645			chr9	30988773	30990112	-0.841468	0.0414557
chr10	4751011	4755745	1.33275	0.000895633			chr18	23328049	23328888	-1.13808	0.0414788
chr6	115671677	115673426	1.12491	0.000895633			chr3	126812085	126813178	-0.969277	0.0415232
chr9	115239958	115240413	1.70657	0.000895633			chr11	50477837	50479088	-1.04037	0.0415291
chr11	61719495	61720157	1.58694	0.000908118			chr1	153819406	153819846	-1.41112	0.0415372
chr5	48474667	48475013	2.41786	0.00090869			chr11	56814890	56815444	-1.34405	0.0415372
chr3	121620586	121620904	2.4489	0.000908984			chr12	43038625	43039218	-1.20942	0.0415386
chr6	116236677	116237461	2.9141	0.000909576			chr13	14588860	14590619	-1.05452	0.0415386
chr9	57870957	57872385	1.22391	0.000909576			chr14	96466714	96467054	-1.94444	0.0415386
chr13	34833798	34834541	1.64825	0.000910373			chr17	67461921	67462691	-1.23945	0.0415737
chr5	121136821	121137751	1.77783	0.000910839			chr7	88156340	88157032	-1.27039	0.0415737
chr6	124437159	124438201	1.89577	0.000915658			chr18	43339187	43339880	-1.00868	0.0416708
chr18	31038997	31039582	1.75234	0.00092254			chr15	50747875	50748173	-1.39606	0.0416968
chr1	62770436	62772282	1.59051	0.000923669			chr3	79546425	79547174	-1.33331	0.0417424
chr14	26322459	26327343	1.00832	0.000923669			chr2	105248615	105249238	-1.12815	0.0417676
chr16	50068989	50069799	1.40957	0.000923669			chr5	22083911	22084108	-1.5164	0.0419157
chr13	70183102	70183806	1.52429	0.00092611			chr1	73528806	73529009	-1.79511	0.0419217
chr3	92289028	92291535	1.03689	0.000929587			chr1	82403943	82404409	-1.81799	0.0419837
chr10	69719256	69720283	1.45486	0.000932818			chr4	107167568	107169430	-0.832511	0.0420413
chr16	52615479	52615833	2.43241	0.000932818			chr4	13396170	13396886	-1.18178	0.0420669
chr8	3214685	3216179	1.50936	0.000932818			chr16	35623057	35623358	-1.62657	0.0420889
chr4	111137629	111138824	1.28401	0.000932845			chr8	33960069	33961003	-1.0358	0.0420889
chr2	166086626	166087908	1.74298	0.000934346			chr9	15971249	15973173	-0.886508	0.0421424
chr13	64027997	64029156	1.56661	0.000936911			chr7	118926747	118927528	-1.33972	0.0421724
chr4	97757310	97760134	1.2556	0.000936911			chr12	26937614	26938193	-1.20039	0.0422078
chr5	91981695	91981893	2.44353	0.000938128			chr9	88193178	88193711	-1.45857	0.0422153
chr19	36348075	36348408	2.13884	0.00093833			chr1	112765626	112766252	-1.28771	0.0423358
chr12	70852443	70853756	1.51684	0.000939117			chr11	33749382	33750353	-1.03231	0.0423358
chr19	24436867	24438646	1.29668	0.000942193			chr13	28984670	28985136	-1.29458	0.0423358
chr13	3748795	3751198	1.27053	0.000947546			chr3	18199528	18200148	-1.20285	0.0423358
chr7	107297140	107298665	1.35831	0.000947546			chr4	99665038	99665266	-1.64974	0.0423358
chr10	120111242	120112530	1.88315	0.000949345			chr18	39413884	39414170	-1.48089	0.0423874
chr4	155502539	155504240	1.12576	0.000950511			chr3	39499159	39499440	-1.25845	0.0423874
chr12	73398716	73400137	1.23595	0.000956313			chr17	67595097	67595600	-1.3532	0.0423913
chr19	61128806	61129005	2.21378	0.000960401			chr19	25972329	25972922	-1.7483	0.0424381
chr11	57258616	57259261	2.24536	0.000970764			chr14	68241885	68243032	-0.985799	0.0425196
chr6	54393611	54393955	2.45029	0.000974016			chr6	105352685	105353088	-1.36483	0.0425648
chr8	119608663	119610712	1.52272	0.000974383			chr6	59404393	59404598	-1.61795	0.0425735
chr4	123142620	123143864	1.51588	0.000975318			chr16	8482618	8483139	-1.10612	0.0426552
chr19	34648651	34649510	1.57803	0.000976723			chr9	106478538	106479120	-1.07986	0.0426552
chr11	4442820	4444019	1.36534	0.000979805			chr5	4535860	4537084	-0.998103	0.0426865
chr2	45844153	45844605	2.28665	0.000984193			chr19	14272196	14273174	-0.931126	0.0427383
chr15	71816079	71817335	1.73816	0.000986333			chr6	116842758	116843801	-1.01232	0.0428629
chr18	80381597	80383266	1.39817	0.000986447			chr3	147010015	147011840	-1.00389	0.0429856
chr17	52864699	52865400	2.04624	0.000988246			chr17	53716570	53718148	-0.883435	0.0430152
chr1	164792286	164792874	1.7503	0.000989807			chr13	58566349	58569272	-0.975582	0.0430298
chr10	35968152	35968735	1.8309	0.000989807			chr2	33380940	33381526	-1.38156	0.0430595
chr3	109054339	109055482	1.62099	0.000996247			chr17	42227583	42228312	-1.05246	0.0431005
chr5	134376445	134377216	1.6806	0.00099779			chr13	83348050	83348329	-1.67934	0.0431062
chr9	70196833	70197666	1.18546	0.00099779			chr1	76021089	76022816	-0.932913	0.0431156
chr4	130392034	130395359	1.05249	0.00099866			chr18	75127726	75129032	-1.08748	0.0431817
chr19	25867769	25868568	1.61539	0.000999697			chr9	34212144	34212986	-1.15842	0.0433016
chr17	7367624	7369069	1.29772	0.000999877			chr10	65649930	65650136	-1.77664	0.043303
chrX	100576534	100577427	1.31027	0.000999877			chr8	98497383	98497896	-1.27029	0.0433654
chr4	49969767	49969989	2.85808	0.00100016			chr9	65484610	65485593	-1.08855	0.0433864
chr19	51985075	51986190	1.63831	0.00100063			chr10	94281106	94282378	-0.94821	0.0433983
chr8	48146382	48147225	1.36939	0.00100079			chr3	55315531	55316482	-1.16351	0.0434124
chr17	5425214	5425680	1.83481	0.00100495			chr3	147727896	147728242	-1.44346	0.043464
chr10	99212623	99213327	1.4546	0.00100589			chr17	75493724	75494536	-1.10254	0.0434802
chr6	8024559	8025620	1.35955	0.00100822			chr14	9781063	9781720	-1.17729	0.043481
chr5	44246675	44247394	1.82927	0.00100885			chr13	118054854	118055249	-1.69961	0.0435589
chr14	71481417	71482932	1.15032	0.0010103			chr15	7788019	7789590	-0.927157	0.0435769
chr7	82756517	82758832	1.49689	0.0010103			chr5	92527589	92528043	-1.15695	0.0436018
chrX	11889267	11890246	1.78576	0.0010103			chr14	66012303	66013636	-0.96211	0.0436112
chr3	53955873	53956374	2.11061	0.00101392			chr16	49316633	49317565	-1.12512	0.0436112
chr9	121992907	121994934	1.01744	0.00101392			chr2	144370136	144371048	-0.874565	0.0436191
chr16	16601580	16602518	1.68392	0.00101584			chr3	151254849	151255364	-1.21378	0.0436191
chr16	24174377	24176656	1.06329	0.00101584			chr6	46874874	46875331	-1.4042	0.0436191
chr18	83473576	83473816	2.1429	0.00101876			chr10	66822971	66824509	-0.838946	0.0436279
chr18	25398080	25399372	1.63581	0.00102021			chr15	32549069	32549417	-1.62277	0.0436736
chr16	41937154	41937317	2.96743	0.00102067			chr17	80120102	80120285	-2.05114	0.0436736
chr9	88811542	88811746	2.27795	0.00102672			chr19	55644569	55646201	-1.04939	0.0436736
chr11	83416532	83417178	1.5451	0.00102731			chr2	139912016	139912572	-1.11907	0.0436736
chr16	23510187	23511030	1.44707	0.00102868			chr10	15151960	15152253	-1.6159	0.0436747
chrX	166146637	166148328	1.28541	0.00102868			chr15	10675857	10676790	-1.06958	0.0437074
chr2	52226483	52228701	1.06958	0.00102895			chr15	33244500	33245405	-1.44367	0.043766
chr7	117989787	117992541	1.53439	0.00102895			chr16	32090203	32090606	-1.30662	0.0438322
chr7	89976103	89977594	1.29379	0.00102932			chr15	62198249	62198715	-1.57441	0.0438668
chr1	145759797	145759975	2.97972	0.00103232			chr1	82808164	82808773	-0.965239	0.0439141
chr2	37544590	37545164	2.21616	0.00103232			chr13	44254749	44255838	-0.9847	0.0439141
chr7	151312760	151313195	2.1178	0.00103232			chr16	57801139	57801528	-1.44243	0.0439141
chrX	124630265	124630627	2.14175	0.00103386			chr3	50393771	50394276	-1.58273	0.0439289
chr2	58340573	58341354	1.67983	0.00103709			chr10	7654250	7655401	-1.17922	0.044003
chr3	19563172	19563823	1.38901	0.00103905			chr3	54390569	54392408	-0.815807	0.0440131
chr5	14111133	14112582	1.39175	0.00104012			chr11	58839864	58840595	-1.04875	0.044052
chr5	103826251	103826976	1.71398	0.00104012			chr2	165285053	165285950	-1.21156	0.044052
chr18	43866263	43866911	1.91637	0.00104139			chr8	123663269	123665015	-0.994181	0.044052
chr4	16774874	16775737	1.60815	0.00104219			chr13	16757413	16757653	-1.36362	0.0440557
chr10	100779570	100779824	2.55529	0.00104338			chr7	151552167	151552882	-1.15324	0.0440557
chr5	121588766	121589919	1.1691	0.00104473			chr5	20716727	20717688	-1.04853	0.0440559
chr19	17233837	17234868	1.68712	0.00105133			chr15	3433504	3433713	-1.55664	0.0440819
chr1	155071205	155072071	1.66773	0.00105987			chr10	19988372	19989309	-1.11479	0.0441312
chr13	98204212	98206866	1.28036	0.00105987			chr11	68563276	68564964	-1.09237	0.0441531
chr3	58018288	58019054	2.11026	0.00105987			chr8	74465657	74466050	-1.51683	0.0441531
chr5	147609268	147610368	1.38275	0.00106065			chr3	78803864	78804789	-1.05012	0.0442388
chr2	181492997	181494712	1.30673	0.00106383			chr16	24943249	24945591	-0.870539	0.0442406
chr7	59260643	59262196	1.10719	0.00106776			chr4	115836988	115839200	-0.878321	0.0442839
chr11	22571712	22572365	1.79929	0.00106935			chr2	48702179	48702973	-1.06959	0.0443127
chr11	74384389	74391129	0.97899	0.00106935			chr3	122417281	122417772	-1.57362	0.0443239
chr3	79293955	79296249	1.0606	0.00106935			chr2	13046415	13046751	-1.50285	0.044394
chr5	148623512	148624924	1.43324	0.00107127			chr8	50788677	50788939	-1.73654	0.0444292
chr5	48721932	48724053	1.04034	0.00107295			chr2	118523756	118524038	-1.5335	0.0445152
chr15	97986047	97986879	1.3822	0.00107707			chr4	82197663	82200098	-0.97345	0.0445695
chr14	123418432	123418927	2.10281	0.00108151			chr6	118132529	118133192	-1.23623	0.0445717
chr4	94568382	94569138	1.90442	0.00108173			chr7	97473741	97474150	-1.46096	0.0446216
chr3	62178561	62179345	1.74001	0.00108759			chr19	7162971	7164022	-0.922733	0.0446315
chr3	84276390	84278227	1.07378	0.00108785			chr3	30017285	30018186	-1.38012	0.0446394
chr1	34053073	34054481	1.23834	0.00108875			chr5	74874919	74875398	-1.34826	0.0446481
chr3	136360587	136361250	1.61218	0.0010908			chr3	144762108	144763505	-0.961581	0.0447078
chr6	112277749	112278523	1.50259	0.0010978			chr1	82979146	82980422	-1.07694	0.0448245
chr4	106944894	106945697	1.53716	0.00109851			chr13	30488487	30489640	-1.1203	0.0448347
chr4	149890642	149892410	1.14341	0.00109997			chr14	22010700	22012142	-1.03052	0.0448347
chr12	92433192	92433914	2.14969	0.00110651			chr3	52596808	52597430	-1.23852	0.0448671
chr14	58600647	58601837	1.36697	0.00110996			chr16	22879746	22882545	-0.714155	0.044921
chr3	61019895	61021707	1.11979	0.00111025			chr14	29615044	29615862	-1.0733	0.0449358
chr11	19838981	19840188	1.25288	0.00111193			chr15	47690333	47690715	-1.42626	0.0449434
chr16	5898429	5898695	2.03273	0.00111539			chr14	46956450	46956774	-1.38188	0.0449616
chr9	64327923	64328911	1.13663	0.00111904			chr12	32065854	32067600	-1.05428	0.0449876
chr3	96051450	96055193	1.23099	0.00112051			chr19	16632606	16634335	-1.02994	0.0449924
chr16	86945020	86947207	1.3057	0.00112217			chr2	137314969	137315425	-1.34876	0.0449987
chr14	92288337	92289019	1.55382	0.00112248			chr11	45691833	45693318	-1.0153	0.0450089
chrX	18888553	18888913	2.11851	0.00112499			chr9	9196134	9196501	-1.31554	0.0450094
chr1	22007668	22007903	2.39708	0.00112646			chr12	55018635	55019137	-1.27932	0.0450196
chr10	60192166	60193369	1.70489	0.00112808			chr19	35601541	35602393	-1.07644	0.0450485
chr18	8592981	8593882	1.61146	0.00112956			chr11	114619967	114620245	-1.46498	0.0450771
chr5	92805737	92807502	1.1315	0.00112956			chr6	17239406	17240055	-1.338	0.0451026
[truncated: 4,088 more rows]
